# Supplementary material for: Cryo-electron tomography reveals how COPII assembles on cargo-containing membranes
Source: Nat Struct Mol Biol. 2024 Nov 7;32(3):513–9. doi: 10.1038/s41594-024-01413-4 (PMC11919764; doi:10.1038/s41594-024-01413-4)
Supplement: Supplementary file 6 — Data for plot. [file 41594_2024_1413_MOESM6_ESM.xlsx]

## Sheet: Sheet1
	Diameters of vesicles in GDP control (nm)		diameters of vesicles in GTP reaction (nm)
	291		79.365
	255		72.039
	287		73.26
	157		63.492
	87		195.36
	210		64.713
	390		95.238
	90		67.155
	67		46.398
	99		183.15
	357		105.006
	342		43.956
	131		177.045
	240		134.31
	300		34.188
	230		87.912
	142		64.713
	100		63.492
	209		50.061
	232		59.829
	354		37.851
	120		37.851
	434		41.514
	122		36.63
	191		48.84
	154		46.398
	142		76.923
	144		111.111
	164		95.238
	80		52.503
	67		58.608
	515		196.581
	110		63.492
	177		136.752
	260		134.31
	55		105.006
	99		56.166
	123		53.724
	178		41.514
	87		39.072
	34		86.691
	493		61.05
	64		34.188
	301		41.514
	61		130.647
	45		53.724
	220		37.851
	206		52.503
	56		70.818
mean	189.224		77.546
	119.204		43.4036
median	157		63.492
max	515		196.581
min	34		34.188
25 perc	99		46.398
75 perc	255		95.238
IQR	156		48.84
25PERC-1.5IQR	-135		-26.862
75PERC+1.5IQR	489		168.498
furthest point within 1.5 IQR up	434		184.127
furthest point within 1.5 IQR down	34		136.752
t test	1.67833e-08
