# Supplementary material for: Cryo-electron tomography reveals how COPII assembles on cargo-containing membranes
Source: Nat Struct Mol Biol. 2024 Nov 7;32(3):513–9. doi: 10.1038/s41594-024-01413-4 (PMC11919764; doi:10.1038/s41594-024-01413-4)
Supplement: Supplementary file 7 — Data for plot. [file 41594_2024_1413_MOESM7_ESM.xlsx]

## Sheet: Sheet1
1	1	0	0	0	0	152.57	79.749	25.583	0	0	0	0	0	0	0	0	0	0	0	1	1	0	355.74	642.84	280.96	0	0	0	0	154.43	0	0	0	0	0	0	0	66	154.43	0	0
2	1	0	0	0	0	81.821	95.441	136.14	0	0	0	0	0	0	0	0	0	0	0	1	1	0	426.1	801.56	259.99	0	0	0	0	155.63	168.07	0	0	0	0	0	0	66	161.85	0	0
3	1	0	0	0	0	57.256	52.344	108.95	0	0	0	0	0	0	0	0	0	0	0	1	1	0	393.09	819.65	336.3	0	0	0	0	149.09	139.58	0	0	0	0	0	0	66	144.33	0	0
4	1	0	0	0	0	-172.03	70.943	27.831	0	0	0	0	0	0	0	0	0	0	0	1	1	0	251.24	628.37	298.49	0	0	0	0	150.03	163.85	0	0	0	0	0	0	66	156.94	0	0
5	1	0	0	0	0	175.73	135.93	156.07	0	0	0	0	0	0	0	0	0	0	0	1	1	0	253.35	644.4	181.32	0	0	0	0	0	0	0	0	0	0	0	0	66	NaN	0	0
6	1	0	0	0	0	90.83	134.68	86.595	0	0	0	0	0	0	0	0	0	0	0	1	1	0	396.76	719.29	184.2	0	0	0	0	158.65	122.37	153.08	0	0	0	0	0	66	144.7	0	0
7	1	0	0	0	0	165.26	71.543	135.13	0	0	0	0	0	0	0	0	0	0	0	1	1	0	311.06	624.34	278.59	0	0	0	0	170.43	138.29	0	0	0	0	0	0	66	154.36	0	0
8	1	0	0	0	0	165.69	109.09	33.723	0	0	0	0	0	0	0	0	0	0	0	1	1	0	313.73	627	228.92	0	0	0	0	149.39	158.32	0	0	0	0	0	0	66	153.85	0	0
9	1	0	0	0	0	96.855	90.186	117.69	0	0	0	0	0	0	0	0	0	0	0	1	1	0	416.4	702.73	253.26	0	0	0	0	0	0	0	0	0	0	0	0	66	NaN	0	0
10	1	0	0	0	0	-157.72	92.48	150.93	0	0	0	0	0	0	0	0	0	0	0	1	1	0	216.45	637.14	266.09	0	0	0	0	170.57	0	0	0	0	0	0	0	66	170.57	0	0
11	1	0	0	0	0	-164.98	108.44	138.05	0	0	0	0	0	0	0	0	0	0	0	1	1	0	218.71	644.46	215.76	0	0	0	0	162.65	0	0	0	0	0	0	0	66	162.65	0	0
12	1	0	0	0	0	90.932	83.083	163.06	0	0	0	0	0	0	0	0	0	0	0	1	1	0	421.47	745.51	224.86	0	0	0	0	148.9	0	0	0	0	0	0	0	66	148.9	0	0
13	1	0	0	0	0	125.08	111.9	72.709	0	0	0	0	0	0	0	0	0	0	0	1	1	0	391.09	679.94	215.94	0	0	0	0	166.17	149.6	0	0	0	0	0	0	66	157.88	0	0
14	1	0	0	0	0	157.44	112.07	66.913	0	0	0	0	0	0	0	0	0	0	0	1	1	0	336.64	648.66	189.95	0	0	0	0	162.86	0	0	0	0	0	0	0	66	162.86	0	0
15	1	0	0	0	0	-100.93	52.331	102.95	0	0	0	0	0	0	0	0	0	0	0	1	1	0	206.39	638.52	312.25	0	0	0	0	0	0	0	0	0	0	0	0	66	NaN	0	0
16	1	0	0	0	0	144.11	68.679	50.69	0	0	0	0	0	0	0	0	0	0	0	1	1	0	341.59	651.02	333.4	0	0	0	0	0	0	0	0	0	0	0	0	66	NaN	0	0
17	1	0	0	0	0	87.966	64.925	107.16	0	0	0	0	0	0	0	0	0	0	0	1	1	0	406.32	759.27	342.87	0	0	0	0	177.66	157.01	128.99	0	0	0	0	0	66	154.56	0	0
18	1	0	0	0	0	83.211	108.52	3.4938	0	0	0	0	0	0	0	0	0	0	0	1	1	0	411.08	786.51	194.2	0	0	0	0	171.19	0	0	0	0	0	0	0	66	171.19	0	0
19	1	0	0	0	0	138.07	94.556	140.73	0	0	0	0	0	0	0	0	0	0	0	1	1	0	358.56	648.58	232.06	0	0	0	0	177.75	149.59	154.44	0	0	0	0	0	66	160.59	0	0
20	1	0	0	0	0	88.825	76.709	21.006	0	0	0	0	0	0	0	0	0	0	0	1	1	0	421.26	788.68	303.35	0	0	0	0	168.8	0	0	0	0	0	0	0	66	168.8	0	0
21	1	0	0	0	0	106.75	97.665	95.913	0	0	0	0	0	0	0	0	0	0	0	1	1	0	427.53	753.74	264.12	0	0	0	0	135.76	0	0	0	0	0	0	0	66	135.76	0	0
22	1	0	0	0	0	150.66	39.984	68.97	0	0	0	0	0	0	0	0	0	0	0	1	1	0	378.66	694.54	333.1	0	0	0	0	124.03	178.46	0	0	0	0	0	0	66	151.24	0	0
23	1	0	0	0	0	136.26	40.375	98.701	0	0	0	0	0	0	0	0	0	0	0	1	1	0	340.71	681.69	367.41	0	0	0	0	153.98	147.56	0	0	0	0	0	0	66	150.77	0	0
24	1	0	0	0	0	167.67	102.06	101.36	0	0	0	0	0	0	0	0	0	0	0	1	1	0	291.99	635.32	314.84	0	0	0	0	0	0	0	0	0	0	0	0	66	NaN	0	0
25	1	0	0	0	0	110.48	52.901	100.33	0	0	0	0	0	0	0	0	0	0	0	1	1	0	410.68	720.16	310.06	0	0	0	0	175.28	0	0	0	0	0	0	0	66	175.28	0	0
26	1	0	0	0	0	0.25699	103.33	140.72	0	0	0	0	0	0	0	0	0	0	0	1	1	0	351.84	887.93	302.16	0	0	0	0	0	0	0	0	0	0	0	0	66	NaN	0	0
27	1	0	0	0	0	165.95	39.434	46.149	0	0	0	0	0	0	0	0	0	0	0	1	1	0	374.14	735.74	364.22	0	0	0	0	0	0	0	0	0	0	0	0	66	NaN	0	0
28	1	0	0	0	0	101.34	124.66	101.7	0	0	0	0	0	0	0	0	0	0	0	1	1	0	356.84	678.17	201.93	0	0	0	0	153.89	0	0	0	0	0	0	0	66	153.89	0	0
29	1	0	0	0	0	-140.28	51.761	91.153	0	0	0	0	0	0	0	0	0	0	0	1	1	0	205.53	687.29	356.16	0	0	0	0	0	0	0	0	0	0	0	0	66	NaN	0	0
30	1	0	0	0	0	-17.659	55.837	75.328	0	0	0	0	0	0	0	0	0	0	0	1	1	0	179.33	825.32	311.46	0	0	0	0	0	0	0	0	0	0	0	0	66	NaN	0	0
31	1	0	0	0	0	88.782	18.72	178.8	0	0	0	0	0	0	0	0	0	0	0	1	1	0	332.09	893.02	288.52	0	0	0	0	0	0	0	0	0	0	0	0	66	NaN	0	0
32	1	0	0	0	0	95.493	150.4	164.06	0	0	0	0	0	0	0	0	0	0	0	1	1	0	350.41	728.49	148.14	0	0	0	0	157.44	0	0	0	0	0	0	0	66	157.44	0	0
33	1	0	0	0	0	54.516	34.113	173.33	0	0	0	0	0	0	0	0	0	0	0	1	1	0	350.53	835.93	343.33	0	0	0	0	139.92	0	0	0	0	0	0	0	66	139.92	0	0
34	1	0	0	0	0	3.3647	78.309	104.87	0	0	0	0	0	0	0	0	0	0	0	1	1	0	287.67	875.55	142.67	0	0	0	0	0	0	0	0	0	0	0	0	66	NaN	0	0
35	1	0	0	0	0	141.78	49.682	48.74	0	0	0	0	0	0	0	0	0	0	0	1	1	0	286.12	664.9	364.6	0	0	0	0	0	0	0	0	0	0	0	0	66	NaN	0	0
36	1	0	0	0	0	69.829	110.08	166.16	0	0	0	0	0	0	0	0	0	0	0	1	1	0	377.76	840.94	306.68	0	0	0	0	0	0	0	0	0	0	0	0	66	NaN	0	0
37	1	0	0	0	0	101.25	91.294	157.24	0	0	0	0	0	0	0	0	0	0	0	1	1	0	223.91	863.62	131.16	0	0	0	0	0	0	0	0	0	0	0	0	66	NaN	0	0
38	1	0	0	0	0	-52.052	112.66	173.89	0	0	0	0	0	0	0	0	0	0	0	1	1	0	155.48	759.83	340.72	0	0	0	0	0	0	0	0	0	0	0	0	66	NaN	0	0
39	1	0	0	0	0	129.95	145.75	92.914	0	0	0	0	0	0	0	0	0	0	0	1	1	0	360.33	687.41	166.99	0	0	0	0	149.07	172.14	0	0	0	0	0	0	66	160.6	0	0
40	1	0	0	0	0	138.71	116.51	55.87	0	0	0	0	0	0	0	0	0	0	0	2	1	0	490.04	684.53	307.98	0	0	0	0	149.23	0	0	0	0	0	0	0	15	149.23	0	0
41	1	0	0	0	0	160.5	80.458	56.353	0	0	0	0	0	0	0	0	0	0	0	2	1	0	498	680.35	356.72	0	0	0	0	147.05	137.16	0	0	0	0	0	0	15	142.1	0	0
42	1	0	0	0	0	-137.82	54.04	45.383	0	0	0	0	0	0	0	0	0	0	0	2	1	0	453.87	685.85	365.81	0	0	0	0	133.37	159.63	0	0	0	0	0	0	15	146.5	0	0
43	1	0	0	0	0	-22.957	105.53	13.842	0	0	0	0	0	0	0	0	0	0	0	2	1	0	464.17	740.24	360.97	0	0	0	0	0	0	0	0	0	0	0	0	15	NaN	0	0
44	1	0	0	0	0	28.638	114.03	123.83	0	0	0	0	0	0	0	0	0	0	0	2	1	0	488.79	729.95	294.39	0	0	0	0	0	0	0	0	0	0	0	0	15	NaN	0	0
45	1	0	0	0	0	-125.62	104.27	151.61	0	0	0	0	0	0	0	0	0	0	0	2	1	0	445.55	681.15	318.73	0	0	0	0	132.5	0	0	0	0	0	0	0	15	132.5	0	0
46	1	0	0	0	0	-84.624	74.515	39.268	0	0	0	0	0	0	0	0	0	0	0	2	1	0	427.89	727.37	366.31	0	0	0	0	0	0	0	0	0	0	0	0	15	NaN	0	0
47	1	0	0	0	0	37.29	101.64	140.19	0	0	0	0	0	0	0	0	0	0	1	1	1	0	428.65	725.77	233.97	0	0	0	0	156.06	146.88	0	0	0	0	0	0	22	151.47	0	0
48	1	0	0	0	0	-165.69	117.92	18.279	0	0	0	0	0	0	0	0	0	0	1	1	1	0	354.81	647.56	216.52	0	0	0	0	143.38	132.19	120.09	157.42	0	0	0	0	22	138.27	0	0
49	1	0	0	0	0	-2.3629	102.11	35.994	0	0	0	0	0	0	0	0	0	0	1	1	1	0	387.64	746.6	247.8	0	0	0	0	137.22	129.89	0	0	0	0	0	0	22	133.55	0	0
50	1	0	0	0	0	146.61	59.363	85.891	0	0	0	0	0	0	0	0	0	0	1	1	1	0	392.82	644.92	276.61	0	0	0	0	0	0	0	0	0	0	0	0	22	NaN	0	0
51	1	0	0	0	0	-39.621	100.75	28.786	0	0	0	0	0	0	0	0	0	0	1	1	1	0	337.01	728.31	218.16	0	0	0	0	145.34	153.66	129.46	0	0	0	0	0	22	142.82	0	0
52	1	0	0	0	0	163.66	163.45	21.645	0	0	0	0	0	0	0	0	0	0	1	1	1	0	377.26	679.5	183.92	0	0	0	0	125.88	130.63	172.94	0	0	0	0	0	22	143.15	0	0
53	1	0	0	0	0	-34.232	49.083	51.708	0	0	0	0	0	0	0	0	0	0	1	1	1	0	348.47	728.99	267.62	0	0	0	0	136.34	130.32	0	0	0	0	0	0	22	133.33	0	0
54	1	0	0	0	0	-90.483	129.16	51.138	0	0	0	0	0	0	0	0	0	0	1	1	1	0	332.3	684.55	202.12	0	0	0	0	149.03	124.39	130.57	0	0	0	0	0	22	134.66	0	0
55	1	0	0	0	0	53.698	142.53	42.638	0	0	0	0	0	0	0	0	0	0	1	1	1	0	409.69	711.93	191.97	0	0	0	0	135.33	129.43	152.75	152.27	0	0	0	0	22	142.44	0	0
56	1	0	0	0	0	-147.87	77.427	135.12	0	0	0	0	0	0	0	0	0	0	1	1	1	0	341.74	654.81	259.04	0	0	0	0	155.96	116.62	0	0	0	0	0	0	22	136.29	0	0
57	1	0	0	0	0	162.49	111.26	111	0	0	0	0	0	0	0	0	0	0	1	1	1	0	399.09	638.43	234.33	0	0	0	0	148.5	0	0	0	0	0	0	0	22	148.5	0	0
58	1	0	0	0	0	145.16	95.265	105.76	0	0	0	0	0	0	0	0	0	0	1	1	1	0	424.31	664.49	196.01	0	0	0	0	0	0	0	0	0	0	0	0	22	NaN	0	0
59	1	0	0	0	0	1.6748	131.35	27.091	0	0	0	0	0	0	0	0	0	0	1	1	1	0	377.67	741.14	199.7	0	0	0	0	115.24	141.66	0	0	0	0	0	0	22	128.45	0	0
60	1	0	0	0	0	-73.75	78.32	108.75	0	0	0	0	0	0	0	0	0	0	1	1	1	0	321.47	696.12	251.7	0	0	0	0	151	0	0	0	0	0	0	0	22	151	0	0
61	1	0	0	0	0	20.7	98.124	110.5	0	0	0	0	0	0	0	0	0	0	1	1	1	0	398.02	744.65	285.81	0	0	0	0	0	0	0	0	0	0	0	0	22	NaN	0	0
62	1	0	0	0	0	5.6849	85.255	116.47	0	0	0	0	0	0	0	0	0	0	2	1	1	0	596.38	915.99	304.31	0	0	0	0	150.38	0	0	0	0	0	0	0	33	150.38	0	0
63	1	0	0	0	0	-27.858	96.345	134.75	0	0	0	0	0	0	0	0	0	0	2	1	1	0	545.32	906.64	306.33	0	0	0	0	148.81	152.7	163.47	144.1	0	0	0	0	33	152.27	0	0
64	1	0	0	0	0	-3.274	30.407	117.95	0	0	0	0	0	0	0	0	0	0	2	1	1	0	601.07	911.21	347.73	0	0	0	0	0	0	0	0	0	0	0	0	33	NaN	0	0
65	1	0	0	0	0	152.63	102.08	120.69	0	0	0	0	0	0	0	0	0	0	2	1	1	0	607.27	775.43	298	0	0	0	0	173.17	140.51	0	0	0	0	0	0	33	156.84	0	0
66	1	0	0	0	0	-66.841	99.046	52.509	0	0	0	0	0	0	0	0	0	0	2	1	1	0	507.97	871.86	304.98	0	0	0	0	135.35	164.74	147.89	150.88	0	0	0	0	33	149.71	0	0
67	1	0	0	0	0	-53.67	131.32	45.702	0	0	0	0	0	0	0	0	0	0	2	1	1	0	519.42	863.25	260.9	0	0	0	0	137.03	173.17	133.54	0	0	0	0	0	33	147.91	0	0
68	1	0	0	0	0	-2.467	132.09	92.062	0	0	0	0	0	0	0	0	0	0	2	1	1	0	554.93	896.29	257.04	0	0	0	0	152.27	0	0	0	0	0	0	0	33	152.27	0	0
69	1	0	0	0	0	91.2	89.623	138.45	0	0	0	0	0	0	0	0	0	0	2	1	1	0	670.2	845.46	324.85	0	0	0	0	140.69	0	0	0	0	0	0	0	33	140.69	0	0
70	1	0	0	0	0	123.8	97.224	123.13	0	0	0	0	0	0	0	0	0	0	2	1	1	0	650.9	799.7	310.72	0	0	0	0	133.7	157.49	0	0	0	0	0	0	33	145.6	0	0
71	1	0	0	0	0	105.34	66.88	95.551	0	0	0	0	0	0	0	0	0	0	2	1	1	0	645.82	892.7	335.76	0	0	0	0	0	0	0	0	0	0	0	0	33	NaN	0	0
72	1	0	0	0	0	-174.14	105.84	16.318	0	0	0	0	0	0	0	0	0	0	2	1	1	0	563.36	770.16	305.25	0	0	0	0	131.22	0	0	0	0	0	0	0	33	131.22	0	0
73	1	0	0	0	0	-66.624	32.516	138.73	0	0	0	0	0	0	0	0	0	0	2	1	1	0	516.07	871.31	355.25	0	0	0	0	0	0	0	0	0	0	0	0	33	NaN	0	0
74	1	0	0	0	0	-23.772	58.319	82.722	0	0	0	0	0	0	0	0	0	0	2	1	1	0	555.01	899.54	351.71	0	0	0	0	156.88	0	0	0	0	0	0	0	33	156.88	0	0
75	1	0	0	0	0	-101.95	96.382	21.555	0	0	0	0	0	0	0	0	0	0	2	1	1	0	504.65	828.64	291.21	0	0	0	0	140.43	0	0	0	0	0	0	0	33	140.43	0	0
76	1	0	0	0	0	52.296	162.5	143.93	0	0	0	0	0	0	0	0	0	0	2	1	1	0	584.55	861.31	235.63	0	0	0	0	133.64	132.75	0	0	0	0	0	0	33	133.2	0	0
77	1	0	0	0	0	138.78	136.1	38.118	0	0	0	0	0	0	0	0	0	0	2	1	1	0	625.31	809.59	255.64	0	0	0	0	157.06	0	0	0	0	0	0	0	33	157.06	0	0
78	1	0	0	0	0	-150.96	150.14	122.88	0	0	0	0	0	0	0	0	0	0	2	1	1	0	549.69	830.56	240.94	0	0	0	0	123.22	137.82	175.32	0	0	0	0	0	33	145.45	0	0
79	1	0	0	0	0	-170.15	65.482	26.763	0	0	0	0	0	0	0	0	0	0	2	1	1	0	593.98	777.77	344.82	0	0	0	0	136.05	0	0	0	0	0	0	0	33	136.05	0	0
80	1	0	0	0	0	27.813	38.512	162.29	0	0	0	0	0	0	0	0	0	0	2	1	1	0	631.94	920.45	283.12	0	0	0	0	0	0	0	0	0	0	0	0	33	NaN	0	0
81	1	0	0	0	0	-155.35	100.4	128.58	0	0	0	0	0	0	0	0	0	0	2	1	1	0	536.33	792	284.68	0	0	0	0	131.34	0	0	0	0	0	0	0	33	131.34	0	0
82	1	0	0	0	0	-32.19	95.266	72.012	0	0	0	0	0	0	0	0	0	0	2	1	1	0	553.98	862.43	384.6	0	0	0	0	0	0	0	0	0	0	0	0	33	NaN	0	0
83	1	0	0	0	0	127.64	133.29	81.251	0	0	0	0	0	0	0	0	0	0	2	1	1	0	610.95	900.59	248.89	0	0	0	0	128.16	0	0	0	0	0	0	0	33	128.16	0	0
84	1	0	0	0	0	171.74	138.89	164.7	0	0	0	0	0	0	0	0	0	0	2	1	1	0	580.36	792.27	254.83	0	0	0	0	142.03	163.4	141.62	122.62	0	0	0	0	33	142.42	0	0
85	1	0	0	0	0	39.3	64.605	70.936	0	0	0	0	0	0	0	0	0	0	2	1	1	0	608.11	866.68	377.45	0	0	0	0	0	0	0	0	0	0	0	0	33	NaN	0	0
86	1	0	0	0	0	-6.8029	103.18	31.938	0	0	0	0	0	0	0	0	0	0	2	2	1	0	348.43	654.68	295.56	0	0	0	0	138.54	0	0	0	0	0	0	0	34	138.54	0	0
87	1	0	0	0	0	-44.053	93.714	8.542	0	0	0	0	0	0	0	0	0	0	2	2	1	0	313.04	639.14	322.57	0	0	0	0	154.23	146.88	157.45	124.29	0	0	0	0	34	145.71	0	0
88	1	0	0	0	0	36.604	110.96	123.29	0	0	0	0	0	0	0	0	0	0	2	2	1	0	398.15	649.48	332.36	0	0	0	0	0	0	0	0	0	0	0	0	34	NaN	0	0
89	1	0	0	0	0	54.817	84.53	45.264	0	0	0	0	0	0	0	0	0	0	2	2	1	0	442.43	623.85	328.98	0	0	0	0	131.98	145.59	140.25	152.03	0	0	0	0	34	142.46	0	0
90	1	0	0	0	0	-58.733	65.25	98.719	0	0	0	0	0	0	0	0	0	0	2	2	1	0	300.39	609.98	357.95	0	0	0	0	155.26	0	0	0	0	0	0	0	34	155.26	0	0
91	1	0	0	0	0	75.277	56.389	121.62	0	0	0	0	0	0	0	0	0	0	2	2	1	0	428.08	608.62	375.33	0	0	0	0	156.16	122.35	0	0	0	0	0	0	34	139.26	0	0
92	1	0	0	0	0	-61.039	117.49	83.6	0	0	0	0	0	0	0	0	0	0	2	2	1	0	302.13	608.95	282.37	0	0	0	0	151.49	0	0	0	0	0	0	0	34	151.49	0	0
93	1	0	0	0	0	111.56	78.092	162.21	0	0	0	0	0	0	0	0	0	0	2	2	1	0	455.8	531.48	325.78	0	0	0	0	154.89	143.51	0	0	0	0	0	0	34	149.2	0	0
94	1	0	0	0	0	149.52	69.363	154.83	0	0	0	0	0	0	0	0	0	0	2	2	1	0	424.26	496.17	344.74	0	0	0	0	135.89	0	0	0	0	0	0	0	34	135.89	0	0
95	1	0	0	0	0	49.913	113.94	165.82	0	0	0	0	0	0	0	0	0	0	2	2	1	0	434.65	612.77	283.27	0	0	0	0	166.11	148.26	0	0	0	0	0	0	34	157.18	0	0
96	1	0	0	0	0	23.8	108.72	85.02	0	0	0	0	0	0	0	0	0	0	2	2	1	0	401.78	645.51	301.92	0	0	0	0	157.06	0	0	0	0	0	0	0	34	157.06	0	0
97	1	0	0	0	0	71.524	89.164	130.55	0	0	0	0	0	0	0	0	0	0	2	2	1	0	458.69	581.11	315.95	0	0	0	0	177.12	141.03	0	0	0	0	0	0	34	159.08	0	0
98	1	0	0	0	0	-29.056	57.129	141.68	0	0	0	0	0	0	0	0	0	0	2	2	1	0	355.51	647.51	350.32	0	0	0	0	0	0	0	0	0	0	0	0	34	NaN	0	0
99	1	0	0	0	0	-169.1	27.618	28.631	0	0	0	0	0	0	0	0	0	0	2	2	1	0	369.26	515.47	387.42	0	0	0	0	0	0	0	0	0	0	0	0	34	NaN	0	0
100	1	0	0	0	0	-114.77	30.622	38.341	0	0	0	0	0	0	0	0	0	0	2	2	1	0	326.95	534.98	385.61	0	0	0	0	146.02	0	0	0	0	0	0	0	34	146.02	0	0
101	1	0	0	0	0	-88.028	108.08	98.352	0	0	0	0	0	0	0	0	0	0	2	2	1	0	323.78	504.25	310.72	0	0	0	0	0	0	0	0	0	0	0	0	34	NaN	0	0
102	1	0	0	0	0	103.6	113.27	21.431	0	0	0	0	0	0	0	0	0	0	2	2	1	0	451	543.67	278.34	0	0	0	0	153.66	146.22	0	0	0	0	0	0	34	149.94	0	0
103	1	0	0	0	0	-31.554	38.037	98.33	0	0	0	0	0	0	0	0	0	0	2	2	1	0	342.48	625.8	393.72	0	0	0	0	0	0	0	0	0	0	0	0	34	NaN	0	0
104	1	0	0	0	0	139.93	119.93	32.678	0	0	0	0	0	0	0	0	0	0	2	2	1	0	396.85	501.31	322.69	0	0	0	0	0	0	0	0	0	0	0	0	34	NaN	0	0
105	1	0	0	0	0	-18.944	49.463	117.22	0	0	0	0	0	0	0	0	0	0	2	2	1	0	388.89	635.48	378.33	0	0	0	0	0	0	0	0	0	0	0	0	34	NaN	0	0
106	1	0	0	0	0	33.344	98.119	115.05	0	0	0	0	0	0	0	0	0	0	2	2	1	0	367.37	626.3	248.68	0	0	0	0	0	0	0	0	0	0	0	0	34	NaN	0	0
107	1	0	0	0	0	-154.44	117.87	138.41	0	0	0	0	0	0	0	0	0	0	2	2	1	0	359.77	471	322.54	0	0	0	0	165.84	0	0	0	0	0	0	0	34	165.84	0	0
108	1	0	0	0	0	4.1264	94.655	78.673	0	0	0	0	0	0	0	0	0	0	2	2	1	0	327.98	586.32	241.15	0	0	0	0	0	0	0	0	0	0	0	0	34	NaN	0	0
109	1	0	0	0	0	53.35	135.26	80.501	0	0	0	0	0	0	0	0	0	0	2	2	1	0	403.17	617.66	282.56	0	0	0	0	0	0	0	0	0	0	0	0	34	NaN	0	0
110	1	0	0	0	0	112.01	119.43	155.42	0	0	0	0	0	0	0	0	0	0	2	3	1	0	698.83	344.15	283.21	0	0	0	0	136.49	159.67	156.93	0	0	0	0	0	20	151.03	0	0
111	1	0	0	0	0	6.3266	77.174	18.018	0	0	0	0	0	0	0	0	0	0	2	3	1	0	656.94	403.86	321.85	0	0	0	0	137.67	134.9	138.65	129.6	0	0	0	0	20	135.21	0	0
112	1	0	0	0	0	32.816	104.76	10.516	0	0	0	0	0	0	0	0	0	0	2	3	1	0	690.97	387.61	292.35	0	0	0	0	152.27	160.53	0	0	0	0	0	0	20	156.4	0	0
113	1	0	0	0	0	6.2087	119.02	90.816	0	0	0	0	0	0	0	0	0	0	2	3	1	0	655.22	389.73	260.76	0	0	0	0	149.51	152.63	0	0	0	0	0	0	20	151.07	0	0
114	1	0	0	0	0	-34.147	49.649	105.77	0	0	0	0	0	0	0	0	0	0	2	3	1	0	624.79	381.17	351.15	0	0	0	0	139.39	130.41	0	0	0	0	0	0	20	134.9	0	0
115	1	0	0	0	0	75.461	70.356	172.77	0	0	0	0	0	0	0	0	0	0	2	3	1	0	705.15	349.19	324.11	0	0	0	0	148.52	0	0	0	0	0	0	0	20	148.52	0	0
116	1	0	0	0	0	169.67	69.17	43.479	0	0	0	0	0	0	0	0	0	0	2	3	1	0	681.35	304.85	323.9	0	0	0	0	160.81	0	0	0	0	0	0	0	20	160.81	0	0
117	1	0	0	0	0	142.51	34.023	118.95	0	0	0	0	0	0	0	0	0	0	2	3	1	0	656.38	323.89	359.19	0	0	0	0	151.51	132.39	0	0	0	0	0	0	20	141.95	0	0
118	1	0	0	0	0	-21.79	108.51	7.3607	0	0	0	0	0	0	0	0	0	0	2	3	1	0	621.56	397.27	292.82	0	0	0	0	142.36	163.64	0	0	0	0	0	0	20	153	0	0
119	1	0	0	0	0	-172.26	107.06	151.25	0	0	0	0	0	0	0	0	0	0	2	3	1	0	676.82	304.47	291.55	0	0	0	0	0	0	0	0	0	0	0	0	20	NaN	0	0
120	1	0	0	0	0	36.095	59.055	141.13	0	0	0	0	0	0	0	0	0	0	2	3	1	0	667.84	374.58	354.98	0	0	0	0	132.02	0	0	0	0	0	0	0	20	132.02	0	0
121	1	0	0	0	0	176.6	156.74	40.331	0	0	0	0	0	0	0	0	0	0	2	3	1	0	666.31	345.04	249.02	0	0	0	0	0	0	0	0	0	0	0	0	20	NaN	0	0
122	1	0	0	0	0	92.608	87.818	133.17	0	0	0	0	0	0	0	0	0	0	2	4	1	0	781.71	989.17	334.08	0	0	0	0	161.55	137.79	0	0	0	0	0	0	33	149.67	0	0
123	1	0	0	0	0	-91.185	113.72	41.623	0	0	0	0	0	0	0	0	0	0	2	4	1	0	613.61	976.3	296.78	0	0	0	0	175.09	0	0	0	0	0	0	0	33	175.09	0	0
124	1	0	0	0	0	120.92	73.328	168.36	0	0	0	0	0	0	0	0	0	0	2	4	1	0	770.47	942.14	344.43	0	0	0	0	142.71	144.65	153.08	0	0	0	0	0	33	146.82	0	0
125	1	0	0	0	0	-144.61	75.343	12.389	0	0	0	0	0	0	0	0	0	0	2	4	1	0	646.03	904.07	340.69	0	0	0	0	160.19	0	0	0	0	0	0	0	33	160.19	0	0
126	1	0	0	0	0	90.07	51.195	106.47	0	0	0	0	0	0	0	0	0	0	2	4	1	0	759.63	977.99	378.66	0	0	0	0	156.31	152.11	141.62	0	0	0	0	0	33	150.01	0	0
127	1	0	0	0	0	-93.059	129.37	141.52	0	0	0	0	0	0	0	0	0	0	2	4	1	0	636.49	970.9	252.9	0	0	0	0	159.95	0	0	0	0	0	0	0	33	159.95	0	0
128	1	0	0	0	0	112.59	24.55	94.806	0	0	0	0	0	0	0	0	0	0	2	4	1	0	722.27	956.06	397.73	0	0	0	0	164.77	140.55	136.23	141.23	0	0	0	0	33	145.7	0	0
129	1	0	0	0	0	151.61	54.266	157.51	0	0	0	0	0	0	0	0	0	0	2	4	1	0	731.74	916.45	366.72	0	0	0	0	146	151.35	0	0	0	0	0	0	33	148.67	0	0
130	1	0	0	0	0	179.88	102.21	89.587	0	0	0	0	0	0	0	0	0	0	2	4	1	0	631.49	927.32	292.24	0	0	0	0	0	0	0	0	0	0	0	0	33	NaN	0	0
131	1	0	0	0	0	126.1	89.243	4.665	0	0	0	0	0	0	0	0	0	0	2	4	1	0	764.47	920.35	309.24	0	0	0	0	0	0	0	0	0	0	0	0	33	NaN	0	0
132	1	0	0	0	0	-74.49	38.485	33.334	0	0	0	0	0	0	0	0	0	0	2	4	1	0	638.3	985.94	384.59	0	0	0	0	157.63	142.44	0	0	0	0	0	0	33	150.04	0	0
133	1	0	0	0	0	-126.35	59.811	172.1	0	0	0	0	0	0	0	0	0	0	2	4	1	0	634.41	937.64	379.67	0	0	0	0	159.89	119.49	0	0	0	0	0	0	33	139.69	0	0
134	1	0	0	0	0	-151.22	142.49	70.769	0	0	0	0	0	0	0	0	0	0	2	4	1	0	724.43	950.45	267.79	0	0	0	0	0	0	0	0	0	0	0	0	33	NaN	0	0
135	1	0	0	0	0	163.91	24.425	149.2	0	0	0	0	0	0	0	0	0	0	2	4	1	0	677.25	937.48	391.5	0	0	0	0	139.83	158.23	0	0	0	0	0	0	33	149.03	0	0
136	1	0	0	0	0	100.44	67.212	86.42	0	0	0	0	0	0	0	0	0	0	2	4	1	0	751.95	976.7	281.35	0	0	0	0	0	0	0	0	0	0	0	0	33	NaN	0	0
137	1	0	0	0	0	-11.773	1.5947	158.9	0	0	0	0	0	0	0	0	0	0	2	4	1	0	686.16	987.02	399.62	0	0	0	0	147.8	162.63	0	0	0	0	0	0	33	155.21	0	0
138	1	0	0	0	0	54.148	152.58	113.06	0	0	0	0	0	0	0	0	0	0	4	1	1	0	560.17	662.08	177.64	0	0	0	0	177.9	111.57	0	0	0	0	0	0	41	144.73	0	0
139	1	0	0	0	0	-66.225	136.84	94.234	0	0	0	0	0	0	0	0	0	0	4	1	1	0	464.41	663.57	220.88	0	0	0	0	0	0	0	0	0	0	0	0	41	NaN	0	0
140	1	0	0	0	0	114.63	136.7	36.293	0	0	0	0	0	0	0	0	0	0	4	1	1	0	631.34	593.43	201.71	0	0	0	0	173.58	0	0	0	0	0	0	0	41	173.58	0	0
141	1	0	0	0	0	69.233	150.88	95.76	0	0	0	0	0	0	0	0	0	0	4	1	1	0	633.64	682.81	232.46	0	0	0	0	0	0	0	0	0	0	0	0	41	NaN	0	0
142	1	0	0	0	0	125.81	129.15	64.141	0	0	0	0	0	0	0	0	0	0	4	1	1	0	607.14	547.65	204.12	0	0	0	0	173.02	128.56	0	0	0	0	0	0	41	150.79	0	0
143	1	0	0	0	0	-13.54	131.81	0.73779	0	0	0	0	0	0	0	0	0	0	4	1	1	0	559.25	708.72	205.79	0	0	0	0	0	0	0	0	0	0	0	0	41	NaN	0	0
144	1	0	0	0	0	135.13	162.1	53.332	0	0	0	0	0	0	0	0	0	0	4	1	1	0	565.56	569.44	183.35	0	0	0	0	168.72	147.16	139.55	0	0	0	0	0	41	151.81	0	0
145	1	0	0	0	0	135.67	159.02	14.668	0	0	0	0	0	0	0	0	0	0	4	1	1	0	607.48	665.14	200.34	0	0	0	0	0	0	0	0	0	0	0	0	41	NaN	0	0
146	1	0	0	0	0	166.74	108.25	99.6	0	0	0	0	0	0	0	0	0	0	4	1	1	0	539.86	529.93	203.12	0	0	0	0	120.92	0	0	0	0	0	0	0	41	120.92	0	0
147	1	0	0	0	0	26.7	95.747	39.833	0	0	0	0	0	0	0	0	0	0	4	1	1	0	597.91	703.84	267.02	0	0	0	0	0	0	0	0	0	0	0	0	41	NaN	0	0
148	1	0	0	0	0	-32.564	130.91	127.47	0	0	0	0	0	0	0	0	0	0	4	1	1	0	513.44	649.25	184.57	0	0	0	0	168.11	0	0	0	0	0	0	0	41	168.11	0	0
149	1	0	0	0	0	151.66	133.71	125.37	0	0	0	0	0	0	0	0	0	0	4	1	1	0	522.88	593.65	187.43	0	0	0	0	0	0	0	0	0	0	0	0	41	NaN	0	0
150	1	0	0	0	0	34.601	142.01	168.78	0	0	0	0	0	0	0	0	0	0	4	1	1	0	609.01	663.37	233.78	0	0	0	0	161.5	0	0	0	0	0	0	0	41	161.5	0	0
151	1	0	0	0	0	38.43	160.89	172.07	0	0	0	0	0	0	0	0	0	0	4	1	1	0	496.2	682.5	248.94	0	0	0	0	0	0	0	0	0	0	0	0	41	NaN	0	0
152	1	0	0	0	0	-166.5	84.204	78.686	0	0	0	0	0	0	0	0	0	0	4	2	1	0	399.24	350.51	253.75	0	0	0	0	143.96	0	0	0	0	0	0	0	41	143.96	0	0
153	1	0	0	0	0	-23.958	78.931	59.498	0	0	0	0	0	0	0	0	0	0	4	2	1	0	362.44	540.7	296.97	0	0	0	0	0	0	0	0	0	0	0	0	41	NaN	0	0
154	1	0	0	0	0	136.85	77.58	44.549	0	0	0	0	0	0	0	0	0	0	4	2	1	0	469.03	361.71	287.33	0	0	0	0	159.68	175.31	0	0	0	0	0	0	41	167.49	0	0
155	1	0	0	0	0	-44.388	121.62	79.054	0	0	0	0	0	0	0	0	0	0	4	2	1	0	345.93	516.18	222.5	0	0	0	0	161.03	148.3	151.42	0	0	0	0	0	41	153.58	0	0
156	1	0	0	0	0	167.1	93.062	34.907	0	0	0	0	0	0	0	0	0	0	4	2	1	0	474.56	364.98	236.41	0	0	0	0	178.41	112.86	0	0	0	0	0	0	41	145.64	0	0
157	1	0	0	0	0	-35.261	112.55	84.318	0	0	0	0	0	0	0	0	0	0	4	2	1	0	373.76	547.41	243.36	0	0	0	0	179.68	135.99	159.03	0	0	0	0	0	41	158.23	0	0
158	1	0	0	0	0	-96.239	95.414	103.47	0	0	0	0	0	0	0	0	0	0	4	2	1	0	318.87	431.64	233.89	0	0	0	0	147.89	118.92	162.81	0	0	0	0	0	41	143.21	0	0
159	1	0	0	0	0	147.46	49.763	4.0571	0	0	0	0	0	0	0	0	0	0	4	2	1	0	503.6	399.08	288.35	0	0	0	0	0	0	0	0	0	0	0	0	41	NaN	0	0
160	1	0	0	0	0	-0.94635	103.83	163.37	0	0	0	0	0	0	0	0	0	0	4	2	1	0	412.74	559.26	258.98	0	0	0	0	0	0	0	0	0	0	0	0	41	NaN	0	0
161	1	0	0	0	0	-61.214	112.24	56.902	0	0	0	0	0	0	0	0	0	0	4	2	1	0	329.4	515.06	266.24	0	0	0	0	152.27	0	0	0	0	0	0	0	41	152.27	0	0
162	1	0	0	0	0	-119.16	115.65	80.965	0	0	0	0	0	0	0	0	0	0	4	2	1	0	341.7	388.24	227.4	0	0	0	0	145.65	0	0	0	0	0	0	0	41	145.65	0	0
163	1	0	0	0	0	-79.585	122.85	95.362	0	0	0	0	0	0	0	0	0	0	4	2	1	0	330.71	476.9	215.12	0	0	0	0	0	0	0	0	0	0	0	0	41	NaN	0	0
164	1	0	0	0	0	-16.629	116.92	14.059	0	0	0	0	0	0	0	0	0	0	4	2	1	0	411.11	544.53	210.94	0	0	0	0	175.09	0	0	0	0	0	0	0	41	175.09	0	0
165	1	0	0	0	0	-161.49	116.88	151.39	0	0	0	0	0	0	0	0	0	0	4	2	1	0	382.6	366.05	210.35	0	0	0	0	157.42	147.03	140.99	0	0	0	0	0	41	148.48	0	0
166	1	0	0	0	0	-79.385	146.94	37.569	0	0	0	0	0	0	0	0	0	0	4	2	1	0	347.64	416.13	199.6	0	0	0	0	152.88	166.65	0	0	0	0	0	0	41	159.76	0	0
167	1	0	0	0	0	-96.371	96.776	54.422	0	0	0	0	0	0	0	0	0	0	4	2	1	0	320.77	467.86	261.11	0	0	0	0	149.81	170.35	0	0	0	0	0	0	41	160.08	0	0
168	1	0	0	0	0	-166.4	31.169	57.973	0	0	0	0	0	0	0	0	0	0	4	2	1	0	390.14	448.61	356.1	0	0	0	0	126.03	0	0	0	0	0	0	0	41	126.03	0	0
169	1	0	0	0	0	-144	152.24	140.26	0	0	0	0	0	0	0	0	0	0	4	2	1	0	391.68	399.1	177.39	0	0	0	0	149.27	170.54	166.41	0	0	0	0	0	41	162.07	0	0
170	1	0	0	0	0	-69.602	80.49	148.12	0	0	0	0	0	0	0	0	0	0	4	2	1	0	327.27	494.06	307.76	0	0	0	0	0	0	0	0	0	0	0	0	41	NaN	0	0
171	1	0	0	0	0	56.12	64.92	95.199	0	0	0	0	0	0	0	0	0	0	4	2	1	0	496.02	452.49	330.62	0	0	0	0	127.18	0	0	0	0	0	0	0	41	127.18	0	0
172	1	0	0	0	0	146.68	29.076	70.039	0	0	0	0	0	0	0	0	0	0	4	2	1	0	487.84	411.19	323.2	0	0	0	0	0	0	0	0	0	0	0	0	41	NaN	0	0
173	1	0	0	0	0	-64.275	147.69	136.41	0	0	0	0	0	0	0	0	0	0	4	2	1	0	363.35	460.27	178.12	0	0	0	0	156.27	134.62	162.71	0	0	0	0	0	41	151.2	0	0
174	1	0	0	0	0	-175.54	58.73	28.176	0	0	0	0	0	0	0	0	0	0	4	2	1	0	392.63	373.07	323.82	0	0	0	0	0	0	0	0	0	0	0	0	41	NaN	0	0
175	1	0	0	0	0	8.9628	141.38	31.837	0	0	0	0	0	0	0	0	0	0	4	2	1	0	423.33	490.78	167.64	0	0	0	0	125.46	172.61	151.78	0	0	0	0	0	41	149.95	0	0
176	1	0	0	0	0	-122.03	162.76	0.63465	0	0	0	0	0	0	0	0	0	0	4	2	1	0	406	444.26	159.01	0	0	0	0	165.72	159.17	136.98	0	0	0	0	0	41	153.95	0	0
177	1	0	0	0	0	-29.57	131.79	167.88	0	0	0	0	0	0	0	0	0	0	4	2	1	0	380.76	509.18	181.69	0	0	0	0	161.47	129.54	136.59	0	0	0	0	0	41	142.53	0	0
178	1	0	0	0	0	145.41	150.12	93.365	0	0	0	0	0	0	0	0	0	0	4	2	1	0	440.92	382.87	176.92	0	0	0	0	133.7	149.05	0	0	0	0	0	0	41	141.37	0	0
179	1	0	0	0	0	97.979	128.98	39.024	0	0	0	0	0	0	0	0	0	0	4	2	1	0	511.63	462.09	196.12	0	0	0	0	131.02	0	0	0	0	0	0	0	41	131.02	0	0
180	1	0	0	0	0	-23.463	51.223	52.615	0	0	0	0	0	0	0	0	0	0	4	2	1	0	359.18	500.5	328.94	0	0	0	0	0	0	0	0	0	0	0	0	41	NaN	0	0
181	1	0	0	0	0	25.649	94.504	96.423	0	0	0	0	0	0	0	0	0	0	4	2	1	0	415.6	536.9	322.42	0	0	0	0	0	0	0	0	0	0	0	0	41	NaN	0	0
182	1	0	0	0	0	21.919	166.33	63.828	0	0	0	0	0	0	0	0	0	0	4	2	1	0	462.07	528.94	181.54	0	0	0	0	0	0	0	0	0	0	0	0	41	NaN	0	0
183	1	0	0	0	0	129.6	81.124	162.54	0	0	0	0	0	0	0	0	0	0	4	2	1	0	482.35	397.02	200.03	0	0	0	0	0	0	0	0	0	0	0	0	41	NaN	0	0
184	1	0	0	0	0	26.387	134.88	83.214	0	0	0	0	0	0	0	0	0	0	4	2	1	0	470.93	472.64	176.69	0	0	0	0	163.53	0	0	0	0	0	0	0	41	163.53	0	0
185	1	0	0	0	0	-52.331	71.672	67.053	0	0	0	0	0	0	0	0	0	0	4	2	1	0	409.96	493.61	357.91	0	0	0	0	153.19	0	0	0	0	0	0	0	41	153.19	0	0
186	1	0	0	0	0	-75.474	64.159	31.706	0	0	0	0	0	0	0	0	0	0	4	2	1	0	450.08	454.13	353.7	0	0	0	0	0	0	0	0	0	0	0	0	41	NaN	0	0
187	1	0	0	0	0	-38.517	104.52	72.194	0	0	0	0	0	0	0	0	0	0	4	3	1	0	431.58	308.28	255.54	0	0	0	0	148.07	0	0	0	0	0	0	0	45	148.07	0	0
188	1	0	0	0	0	-31.423	51.453	151.72	0	0	0	0	0	0	0	0	0	0	4	3	1	0	468.74	326.33	318.27	0	0	0	0	161.41	131.58	0	0	0	0	0	0	45	146.49	0	0
189	1	0	0	0	0	-21.014	144.67	27.142	0	0	0	0	0	0	0	0	0	0	4	3	1	0	472.88	311.7	226.19	0	0	0	0	141.52	178.43	0	0	0	0	0	0	45	159.97	0	0
190	1	0	0	0	0	10.98	126.02	165.07	0	0	0	0	0	0	0	0	0	0	4	3	1	0	522.65	321.89	218.51	0	0	0	0	136.84	136.08	0	0	0	0	0	0	45	136.46	0	0
191	1	0	0	0	0	170.32	84.512	65.676	0	0	0	0	0	0	0	0	0	0	4	3	1	0	543.59	143.85	298.19	0	0	0	0	0	0	0	0	0	0	0	0	45	NaN	0	0
192	1	0	0	0	0	120.47	90.572	167.63	0	0	0	0	0	0	0	0	0	0	4	3	1	0	606.94	190.82	272.8	0	0	0	0	151.56	132.9	0	0	0	0	0	0	45	142.23	0	0
193	1	0	0	0	0	77.802	86.703	174.3	0	0	0	0	0	0	0	0	0	0	4	3	1	0	608.53	255.64	288.19	0	0	0	0	156.17	154.74	158.74	0	0	0	0	0	45	156.55	0	0
194	1	0	0	0	0	82.762	61.873	1.7859	0	0	0	0	0	0	0	0	0	0	4	3	1	0	589.92	279.75	323.81	0	0	0	0	175.25	129.09	0	0	0	0	0	0	45	152.17	0	0
195	1	0	0	0	0	-118.32	97.38	127.18	0	0	0	0	0	0	0	0	0	0	4	3	1	0	431.22	167.14	283.78	0	0	0	0	148.9	161.66	0	0	0	0	0	0	45	155.28	0	0
196	1	0	0	0	0	167.12	88.344	6.4208	0	0	0	0	0	0	0	0	0	0	4	3	1	0	553.43	138.12	249.33	0	0	0	0	0	0	0	0	0	0	0	0	45	NaN	0	0
197	1	0	0	0	0	-57.263	58.148	72.338	0	0	0	0	0	0	0	0	0	0	4	3	1	0	430.28	297.11	310.26	0	0	0	0	159.86	0	0	0	0	0	0	0	45	159.86	0	0
198	1	0	0	0	0	51.674	146.52	91.508	0	0	0	0	0	0	0	0	0	0	4	3	1	0	566.76	278.93	213.37	0	0	0	0	177.63	0	0	0	0	0	0	0	45	177.63	0	0
199	1	0	0	0	0	13.387	97.541	134.03	0	0	0	0	0	0	0	0	0	0	4	3	1	0	578.44	316.98	285.78	0	0	0	0	0	0	0	0	0	0	0	0	45	NaN	0	0
200	1	0	0	0	0	-153.66	105.9	102.92	0	0	0	0	0	0	0	0	0	0	4	3	1	0	453.78	163.97	242.76	0	0	0	0	172.99	156.79	0	0	0	0	0	0	45	164.89	0	0
201	1	0	0	0	0	171.34	117.71	139.29	0	0	0	0	0	0	0	0	0	0	4	3	1	0	493.24	167.86	209.16	0	0	0	0	172.56	0	0	0	0	0	0	0	45	172.56	0	0
202	1	0	0	0	0	-1.8937	69.729	176.98	0	0	0	0	0	0	0	0	0	0	4	3	1	0	515.44	337.3	303.22	0	0	0	0	0	0	0	0	0	0	0	0	45	NaN	0	0
203	1	0	0	0	0	-75.934	79.458	160.62	0	0	0	0	0	0	0	0	0	0	4	3	1	0	410.78	236.15	321.3	0	0	0	0	0	0	0	0	0	0	0	0	45	NaN	0	0
204	1	0	0	0	0	-45.498	34.21	65.122	0	0	0	0	0	0	0	0	0	0	4	3	1	0	549.06	327.51	344.06	0	0	0	0	0	0	0	0	0	0	0	0	45	NaN	0	0
205	1	0	0	0	0	54.363	108.45	38.274	0	0	0	0	0	0	0	0	0	0	4	3	1	0	597.55	279.51	247.63	0	0	0	0	139.38	149.26	0	0	0	0	0	0	45	144.32	0	0
206	1	0	0	0	0	153.99	128.62	33.416	0	0	0	0	0	0	0	0	0	0	4	3	1	0	539.27	180.77	207.51	0	0	0	0	163.77	170.2	0	0	0	0	0	0	45	166.99	0	0
207	1	0	0	0	0	51.876	165.8	123.98	0	0	0	0	0	0	0	0	0	0	4	3	1	0	520.5	279.2	191.98	0	0	0	0	155.63	139.31	0	0	0	0	0	0	45	147.47	0	0
208	1	0	0	0	0	-74.181	74.468	90.624	0	0	0	0	0	0	0	0	0	0	4	3	1	0	426.62	184.63	348.03	0	0	0	0	0	0	0	0	0	0	0	0	45	NaN	0	0
209	1	0	0	0	0	15.172	93.927	62.345	0	0	0	0	0	0	0	0	0	0	4	3	1	0	519.91	345.04	254.23	0	0	0	0	154.64	0	0	0	0	0	0	0	45	154.64	0	0
210	1	0	0	0	0	-86.957	75.318	156.57	0	0	0	0	0	0	0	0	0	0	4	3	1	0	415.69	270.75	276.99	0	0	0	0	0	0	0	0	0	0	0	0	45	NaN	0	0
211	1	0	0	0	0	75.988	109.21	121.73	0	0	0	0	0	0	0	0	0	0	4	3	1	0	602.94	240.13	242.88	0	0	0	0	0	0	0	0	0	0	0	0	45	NaN	0	0
212	1	0	0	0	0	96.093	65.816	154.5	0	0	0	0	0	0	0	0	0	0	4	3	1	0	605.45	215.5	317.26	0	0	0	0	148.91	151.64	0	0	0	0	0	0	45	150.27	0	0
213	1	0	0	0	0	123	131.2	173.66	0	0	0	0	0	0	0	0	0	0	4	3	1	0	580.6	184.59	234.15	0	0	0	0	156.39	165.23	0	0	0	0	0	0	45	160.81	0	0
214	1	0	0	0	0	-114.48	155.63	32.371	0	0	0	0	0	0	0	0	0	0	4	3	1	0	479.22	216.47	198.92	0	0	0	0	168.3	169.23	161.13	0	0	0	0	0	45	166.22	0	0
215	1	0	0	0	0	-52.599	117.15	82.546	0	0	0	0	0	0	0	0	0	0	4	3	1	0	426.31	258.83	217	0	0	0	0	137.2	0	0	0	0	0	0	0	45	137.2	0	0
216	1	0	0	0	0	-26.35	152.46	24.431	0	0	0	0	0	0	0	0	0	0	4	3	1	0	471.15	267.78	199	0	0	0	0	168.89	129.62	157.52	0	0	0	0	0	45	152.01	0	0
217	1	0	0	0	0	-89.072	103.02	34.222	0	0	0	0	0	0	0	0	0	0	4	3	1	0	417.43	214.73	271.02	0	0	0	0	141.61	156.86	0	0	0	0	0	0	45	149.23	0	0
218	1	0	0	0	0	-88.594	117.88	144.01	0	0	0	0	0	0	0	0	0	0	4	3	1	0	438.99	212.02	226.57	0	0	0	0	133.58	124.41	177.74	0	0	0	0	0	45	145.24	0	0
219	1	0	0	0	0	-76.31	67.536	99.087	0	0	0	0	0	0	0	0	0	0	4	3	1	0	436.65	267.08	355.71	0	0	0	0	0	0	0	0	0	0	0	0	45	NaN	0	0
220	1	0	0	0	0	14.549	70.997	2.5133	0	0	0	0	0	0	0	0	0	0	4	3	1	0	555.55	340.37	301.19	0	0	0	0	0	0	0	0	0	0	0	0	45	NaN	0	0
221	1	0	0	0	0	-8.9084	96.427	178.69	0	0	0	0	0	0	0	0	0	0	4	4	1	0	330.91	331.45	233.9	0	0	0	0	0	0	0	0	0	0	0	0	45	NaN	0	0
222	1	0	0	0	0	-149.07	96.242	18.232	0	0	0	0	0	0	0	0	0	0	4	4	1	0	299.43	107.41	217.51	0	0	0	0	139.5	139.77	0	0	0	0	0	0	45	139.64	0	0
223	1	0	0	0	0	176.91	125.58	57.64	0	0	0	0	0	0	0	0	0	0	4	4	1	0	334.75	109.64	186.57	0	0	0	0	125.07	0	0	0	0	0	0	0	45	125.07	0	0
224	1	0	0	0	0	146.95	64.509	158.72	0	0	0	0	0	0	0	0	0	0	4	4	1	0	393.66	116.29	218.44	0	0	0	0	0	0	0	0	0	0	0	0	45	NaN	0	0
225	1	0	0	0	0	152.27	73.4	67.953	0	0	0	0	0	0	0	0	0	0	4	4	1	0	340.91	105.02	229.49	0	0	0	0	155.72	0	0	0	0	0	0	0	45	155.72	0	0
226	1	0	0	0	0	-105.02	68.594	169.07	0	0	0	0	0	0	0	0	0	0	4	4	1	0	246.83	235.66	262.27	0	0	0	0	156.47	0	0	0	0	0	0	0	45	156.47	0	0
227	1	0	0	0	0	-13.583	94.321	4.3247	0	0	0	0	0	0	0	0	0	0	4	4	1	0	284.26	325.67	208.69	0	0	0	0	167.06	0	0	0	0	0	0	0	45	167.06	0	0
228	1	0	0	0	0	45.953	103.78	140.87	0	0	0	0	0	0	0	0	0	0	4	4	1	0	394.16	312.85	177.02	0	0	0	0	122.51	154.84	0	0	0	0	0	0	45	138.68	0	0
229	1	0	0	0	0	-116.96	100.8	177.45	0	0	0	0	0	0	0	0	0	0	4	4	1	0	254.92	144.56	214.18	0	0	0	0	119.17	146.99	0	0	0	0	0	0	45	133.08	0	0
230	1	0	0	0	0	-134.62	60.219	77.952	0	0	0	0	0	0	0	0	0	0	4	4	1	0	283.45	132.49	253.4	0	0	0	0	151.39	161.37	146.8	161.01	0	0	0	0	45	155.14	0	0
231	1	0	0	0	0	-150.61	108.72	102.23	0	0	0	0	0	0	0	0	0	0	4	4	1	0	286.9	129.7	179.07	0	0	0	0	162.32	0	0	0	0	0	0	0	45	162.32	0	0
232	1	0	0	0	0	-146.72	68.567	25.209	0	0	0	0	0	0	0	0	0	0	4	4	1	0	328.36	127.82	274.28	0	0	0	0	170.9	137.69	0	0	0	0	0	0	45	154.29	0	0
233	1	0	0	0	0	3.2746	108.51	171.46	0	0	0	0	0	0	0	0	0	0	4	4	1	0	350.98	326.65	186.13	0	0	0	0	156.48	173.33	0	0	0	0	0	0	45	164.91	0	0
234	1	0	0	0	0	-15.961	129.6	156.12	0	0	0	0	0	0	0	0	0	0	4	4	1	0	304.62	316.57	162.19	0	0	0	0	140.54	142.56	166.45	0	0	0	0	0	45	149.85	0	0
235	1	0	0	0	0	161.48	107.69	25.461	0	0	0	0	0	0	0	0	0	0	4	4	1	0	391.06	116.04	187.21	0	0	0	0	0	0	0	0	0	0	0	0	45	NaN	0	0
236	1	0	0	0	0	-85.271	133.58	14.629	0	0	0	0	0	0	0	0	0	0	4	4	1	0	254.32	227.06	156.58	0	0	0	0	141.85	0	0	0	0	0	0	0	45	141.85	0	0
237	1	0	0	0	0	-135.17	39.795	105.99	0	0	0	0	0	0	0	0	0	0	4	4	1	0	319.03	167.49	296.85	0	0	0	0	172.26	157	0	0	0	0	0	0	45	164.63	0	0
238	1	0	0	0	0	63.065	100.28	144.94	0	0	0	0	0	0	0	0	0	0	4	4	1	0	412.69	272.01	163	0	0	0	0	154.77	0	0	0	0	0	0	0	45	154.77	0	0
239	1	0	0	0	0	113.9	78.578	176.8	0	0	0	0	0	0	0	0	0	0	4	4	1	0	415.01	148.31	198.63	0	0	0	0	0	0	0	0	0	0	0	0	45	NaN	0	0
240	1	0	0	0	0	67.435	43.109	73.538	0	0	0	0	0	0	0	0	0	0	4	4	1	0	364.69	265.84	295.19	0	0	0	0	175.74	0	0	0	0	0	0	0	45	175.74	0	0
241	1	0	0	0	0	-72.541	32.593	176.62	0	0	0	0	0	0	0	0	0	0	4	4	1	0	272.18	276.95	269.15	0	0	0	0	153.08	0	0	0	0	0	0	0	45	153.08	0	0
242	1	0	0	0	0	-83.444	92.345	21.037	0	0	0	0	0	0	0	0	0	0	4	4	1	0	243.11	254.62	195.78	0	0	0	0	151.72	0	0	0	0	0	0	0	45	151.72	0	0
243	1	0	0	0	0	-23.009	42.929	63.685	0	0	0	0	0	0	0	0	0	0	4	4	1	0	315.38	305.48	275.03	0	0	0	0	141.11	156.97	0	0	0	0	0	0	45	149.04	0	0
244	1	0	0	0	0	55.313	61.464	35.9	0	0	0	0	0	0	0	0	0	0	4	4	1	0	392.51	303.14	230.74	0	0	0	0	139.13	0	0	0	0	0	0	0	45	139.13	0	0
245	1	0	0	0	0	49.322	41.741	94.394	0	0	0	0	0	0	0	0	0	0	4	4	1	0	374.17	214.97	301.65	0	0	0	0	166.21	129.9	0	0	0	0	0	0	45	148.06	0	0
246	1	0	0	0	0	117.89	134.7	131.3	0	0	0	0	0	0	0	0	0	0	4	4	1	0	411.16	187.04	151.49	0	0	0	0	127.94	0	0	0	0	0	0	0	45	127.94	0	0
247	1	0	0	0	0	77.518	46.283	69.501	0	0	0	0	0	0	0	0	0	0	4	4	1	0	403.33	266.03	261.76	0	0	0	0	173.13	124.49	132.63	0	0	0	0	0	45	143.42	0	0
248	1	0	0	0	0	-83.535	164.96	7.3502	0	0	0	0	0	0	0	0	0	0	4	4	1	0	323.37	288.3	132.85	0	0	0	0	120.49	0	0	0	0	0	0	0	45	120.49	0	0
249	1	0	0	0	0	70.806	82.142	140.22	0	0	0	0	0	0	0	0	0	0	4	4	1	0	421.52	258.7	212.73	0	0	0	0	156.8	165.3	0	0	0	0	0	0	45	161.05	0	0
250	1	0	0	0	0	-133.49	53.634	94.674	0	0	0	0	0	0	0	0	0	0	4	4	1	0	278.68	172.03	277.28	0	0	0	0	159.45	147.49	0	0	0	0	0	0	45	153.47	0	0
251	1	0	0	0	0	73.605	100.33	7.5022	0	0	0	0	0	0	0	0	0	0	4	4	1	0	426.63	222.04	180.31	0	0	0	0	137.18	177.55	165.19	0	0	0	0	0	45	159.97	0	0
252	1	0	0	0	0	-63.252	124.01	17.756	0	0	0	0	0	0	0	0	0	0	4	4	1	0	236.45	206.43	184.64	0	0	0	0	0	0	0	0	0	0	0	0	45	NaN	0	0
253	1	0	0	0	0	81.42	146.61	14.687	0	0	0	0	0	0	0	0	0	0	4	4	1	0	402.23	212.71	123.94	0	0	0	0	0	0	0	0	0	0	0	0	45	NaN	0	0
254	1	0	0	0	0	134.68	27.454	16.725	0	0	0	0	0	0	0	0	0	0	4	4	1	0	410.64	217.09	266.41	0	0	0	0	127.17	0	0	0	0	0	0	0	45	127.17	0	0
255	1	0	0	0	0	-90.259	15.117	47.682	0	0	0	0	0	0	0	0	0	0	4	4	1	0	273.89	221.87	291.57	0	0	0	0	147.12	0	0	0	0	0	0	0	45	147.12	0	0
256	1	0	0	0	0	164.02	51.279	162.09	0	0	0	0	0	0	0	0	0	0	4	4	1	0	378.7	134.81	261.28	0	0	0	0	0	0	0	0	0	0	0	0	45	NaN	0	0
257	1	0	0	0	0	73.893	25.775	168.11	0	0	0	0	0	0	0	0	0	0	4	4	1	0	437.16	213.03	221.27	0	0	0	0	0	0	0	0	0	0	0	0	45	NaN	0	0
258	1	0	0	0	0	-98.529	61.93	79.028	0	0	0	0	0	0	0	0	0	0	4	4	1	0	320.09	209.51	308.92	0	0	0	0	0	0	0	0	0	0	0	0	45	NaN	0	0
259	1	0	0	0	0	-60.069	100.08	68.132	0	0	0	0	0	0	0	0	0	0	4	4	1	0	236.43	215.6	221.75	0	0	0	0	0	0	0	0	0	0	0	0	45	NaN	0	0
260	1	0	0	0	0	12.419	81.313	179.96	0	0	0	0	0	0	0	0	0	0	4	4	1	0	360.48	321.01	256.88	0	0	0	0	144.28	0	0	0	0	0	0	0	45	144.28	0	0
261	1	0	0	0	0	-103.95	131.09	90.114	0	0	0	0	0	0	0	0	0	0	4	4	1	0	290.52	161.35	146.83	0	0	0	0	149.43	0	0	0	0	0	0	0	45	149.43	0	0
262	1	0	0	0	0	-1.1484	112.41	132.6	0	0	0	0	0	0	0	0	0	0	4	4	1	0	276.12	266.64	134.75	0	0	0	0	0	0	0	0	0	0	0	0	45	NaN	0	0
263	1	0	0	0	0	-83.652	115.42	13.163	0	0	0	0	0	0	0	0	0	0	4	4	1	0	323.98	134.49	189.9	0	0	0	0	0	0	0	0	0	0	0	0	45	NaN	0	0
264	1	0	0	0	0	86.073	126.49	111.86	0	0	0	0	0	0	0	0	0	0	4	4	1	0	407.44	237.6	141.28	0	0	0	0	160.83	0	0	0	0	0	0	0	45	160.83	0	0
265	1	0	0	0	0	27.566	111.11	77.468	0	0	0	0	0	0	0	0	0	0	6	1	1	0	406.27	661.47	301.61	0	0	0	0	0	0	0	0	0	0	0	0	51	NaN	0	0
266	1	0	0	0	0	73.196	112.55	109.24	0	0	0	0	0	0	0	0	0	0	6	1	1	0	451.81	594.97	249.13	0	0	0	0	168.66	153.43	158.75	0	0	0	0	0	51	160.28	0	0
267	1	0	0	0	0	100.15	61.078	108.75	0	0	0	0	0	0	0	0	0	0	6	1	1	0	457.63	516.23	324.98	0	0	0	0	130.33	0	0	0	0	0	0	0	51	130.33	0	0
268	1	0	0	0	0	71.032	70.192	9.0158	0	0	0	0	0	0	0	0	0	0	6	1	1	0	452	614.68	312.56	0	0	0	0	170.97	128.79	167.85	0	0	0	0	0	51	155.87	0	0
269	1	0	0	0	0	87.376	95.134	53.207	0	0	0	0	0	0	0	0	0	0	6	1	1	0	469.16	574.58	289.6	0	0	0	0	0	0	0	0	0	0	0	0	51	NaN	0	0
270	1	0	0	0	0	56.491	102.44	18.756	0	0	0	0	0	0	0	0	0	0	6	1	1	0	434.41	638.19	272.91	0	0	0	0	138.05	173.7	166.01	0	0	0	0	0	51	159.25	0	0
271	1	0	0	0	0	59.802	56.49	-0.16399	0	0	0	0	0	0	0	0	0	0	6	1	1	0	423.75	640.48	344.81	0	0	0	0	164.57	0	0	0	0	0	0	0	51	164.57	0	0
272	1	0	0	0	0	108.01	44.561	155.1	0	0	0	0	0	0	0	0	0	0	6	1	1	0	437.18	594.44	373.19	0	0	0	0	0	0	0	0	0	0	0	0	51	NaN	0	0
273	1	0	0	0	0	136.43	120.68	4.579	0	0	0	0	0	0	0	0	0	0	6	1	1	0	440.37	502.92	244.93	0	0	0	0	123.96	139.16	0	0	0	0	0	0	51	131.56	0	0
274	1	0	0	0	0	13.121	96.969	28.587	0	0	0	0	0	0	0	0	0	0	6	1	1	0	395.95	662.04	271.93	0	0	0	0	0	0	0	0	0	0	0	0	51	NaN	0	0
275	1	0	0	0	0	105.95	108.5	11.212	0	0	0	0	0	0	0	0	0	0	6	1	1	0	461.83	532.94	280.64	0	0	0	0	147.8	0	0	0	0	0	0	0	51	147.8	0	0
276	1	0	0	0	0	72.729	28.343	44.87	0	0	0	0	0	0	0	0	0	0	6	1	1	0	430.33	550.43	384.89	0	0	0	0	133.72	0	0	0	0	0	0	0	51	133.72	0	0
277	1	0	0	0	0	44.865	29.069	94.05	0	0	0	0	0	0	0	0	0	0	6	1	1	0	390.72	610.19	398.46	0	0	0	0	0	0	0	0	0	0	0	0	51	NaN	0	0
278	1	0	0	0	0	76.074	77.849	81.479	0	0	0	0	0	0	0	0	0	0	6	1	1	0	454.5	572.46	345.21	0	0	0	0	0	0	0	0	0	0	0	0	51	NaN	0	0
279	1	0	0	0	0	87.03	139.3	7.1168	0	0	0	0	0	0	0	0	0	0	6	1	1	0	407.11	489.66	217.32	0	0	0	0	0	0	0	0	0	0	0	0	51	NaN	0	0
280	1	0	0	0	0	95.61	129.17	47.991	0	0	0	0	0	0	0	0	0	0	6	1	1	0	445.52	550.05	229.61	0	0	0	0	155.72	159.72	0	0	0	0	0	0	51	157.72	0	0
281	1	0	0	0	0	86.856	58.669	81.666	0	0	0	0	0	0	0	0	0	0	6	1	1	0	429.36	510.03	359.69	0	0	0	0	0	0	0	0	0	0	0	0	51	NaN	0	0
282	1	0	0	0	0	-72.496	40.182	76.188	0	0	0	0	0	0	0	0	0	0	6	1	1	0	244.14	548.41	293.01	0	0	0	0	0	0	0	0	0	0	0	0	51	NaN	0	0
283	1	0	0	0	0	-84.383	64.683	163.12	0	0	0	0	0	0	0	0	0	0	6	1	1	0	249.6	586.21	330.03	0	0	0	0	151.45	0	0	0	0	0	0	0	51	151.45	0	0
284	1	0	0	0	0	-34.83	111.1	100.63	0	0	0	0	0	0	0	0	0	0	6	1	1	0	297.94	631.87	260.04	0	0	0	0	0	0	0	0	0	0	0	0	51	NaN	0	0
285	1	0	0	0	0	-89.759	135.69	47.312	0	0	0	0	0	0	0	0	0	0	6	1	1	0	268.14	505.59	216.53	0	0	0	0	0	0	0	0	0	0	0	0	51	NaN	0	0
286	1	0	0	0	0	-7.739	116.05	31.453	0	0	0	0	0	0	0	0	0	0	6	2	1	0	563.9	726	325.68	0	0	0	0	148.08	143.91	167.61	0	0	0	0	0	37	153.2	0	0
287	1	0	0	0	0	11.264	85.893	143.89	0	0	0	0	0	0	0	0	0	0	6	2	1	0	566.07	733.84	373.05	0	0	0	0	154.68	136.68	0	0	0	0	0	0	37	145.68	0	0
288	1	0	0	0	0	-23.111	90.929	102.07	0	0	0	0	0	0	0	0	0	0	6	2	1	0	524.16	725.81	362.02	0	0	0	0	149.22	145.35	132.65	0	0	0	0	0	37	142.4	0	0
289	1	0	0	0	0	45.117	124.83	89.92	0	0	0	0	0	0	0	0	0	0	6	2	1	0	608.66	714.54	325.77	0	0	0	0	132.04	162.71	0	0	0	0	0	0	37	147.38	0	0
290	1	0	0	0	0	34.128	70.096	77.625	0	0	0	0	0	0	0	0	0	0	6	2	1	0	625.94	704.86	396.01	0	0	0	0	136.95	141.03	155.65	0	0	0	0	0	37	144.54	0	0
291	1	0	0	0	0	-73.364	106.32	171.12	0	0	0	0	0	0	0	0	0	0	6	2	1	0	482.39	674.22	356.85	0	0	0	0	170.5	139.93	0	0	0	0	0	0	37	155.22	0	0
292	1	0	0	0	0	59.342	138.07	31.808	0	0	0	0	0	0	0	0	0	0	6	2	1	0	547.46	698.9	289.98	0	0	0	0	0	0	0	0	0	0	0	0	37	NaN	0	0
293	1	0	0	0	0	-48.757	110.72	169	0	0	0	0	0	0	0	0	0	0	6	2	1	0	506.4	699.86	320.23	0	0	0	0	155.73	136.62	0	0	0	0	0	0	37	146.17	0	0
294	1	0	0	0	0	-86.268	109.86	42.669	0	0	0	0	0	0	0	0	0	0	6	2	1	0	475.9	622.96	345.58	0	0	0	0	167.37	0	0	0	0	0	0	0	37	167.37	0	0
295	1	0	0	0	0	13.319	38.82	67.508	0	0	0	0	0	0	0	0	0	0	6	2	1	0	593.92	690.27	426.95	0	0	0	0	155.79	177.53	0	0	0	0	0	0	37	166.66	0	0
296	1	0	0	0	0	-79.253	49.153	165.45	0	0	0	0	0	0	0	0	0	0	6	2	1	0	482.33	650.68	395.27	0	0	0	0	120.75	156.36	0	0	0	0	0	0	37	138.55	0	0
297	1	0	0	0	0	43.126	102.6	163.04	0	0	0	0	0	0	0	0	0	0	6	2	1	0	645.07	688.11	351.01	0	0	0	0	158.37	0	0	0	0	0	0	0	37	158.37	0	0
298	1	0	0	0	0	-56.925	35.576	44.41	0	0	0	0	0	0	0	0	0	0	6	2	1	0	531.45	672.09	435.63	0	0	0	0	155.58	154.16	0	0	0	0	0	0	37	154.87	0	0
299	1	0	0	0	0	17.359	76.518	140.74	0	0	0	0	0	0	0	0	0	0	6	2	1	0	594.99	724.28	370.53	0	0	0	0	141.71	0	0	0	0	0	0	0	37	141.71	0	0
300	1	0	0	0	0	-41.244	65.338	18.52	0	0	0	0	0	0	0	0	0	0	6	2	1	0	508.63	698.3	396.52	0	0	0	0	144.43	163.25	0	0	0	0	0	0	37	153.84	0	0
301	1	0	0	0	0	-113.45	62.167	157.66	0	0	0	0	0	0	0	0	0	0	6	2	1	0	492.1	605.71	385.95	0	0	0	0	151.61	172.47	0	0	0	0	0	0	37	162.04	0	0
302	1	0	0	0	0	-131.1	154.72	19.379	0	0	0	0	0	0	0	0	0	0	6	2	1	0	562.01	642.19	260.76	0	0	0	0	0	0	0	0	0	0	0	0	37	NaN	0	0
303	1	0	0	0	0	73.232	31.599	22.975	0	0	0	0	0	0	0	0	0	0	6	2	1	0	580.74	618.84	432.55	0	0	0	0	0	0	0	0	0	0	0	0	37	NaN	0	0
304	1	0	0	0	0	89.122	97.367	116.28	0	0	0	0	0	0	0	0	0	0	6	2	1	0	631.98	618.9	349.35	0	0	0	0	0	0	0	0	0	0	0	0	37	NaN	0	0
305	1	0	0	0	0	36.553	19.242	17.869	0	0	0	0	0	0	0	0	0	0	6	2	1	0	549.46	708.04	419.25	0	0	0	0	0	0	0	0	0	0	0	0	37	NaN	0	0
306	1	0	0	0	0	87.369	135.28	67.686	0	0	0	0	0	0	0	0	0	0	6	2	1	0	583.95	687.48	289.3	0	0	0	0	164.34	0	0	0	0	0	0	0	37	164.34	0	0
307	1	0	0	0	0	-140.62	87.245	147.58	0	0	0	0	0	0	0	0	0	0	6	2	1	0	503.67	569.82	374.83	0	0	0	0	0	0	0	0	0	0	0	0	37	NaN	0	0
308	1	0	0	0	0	-168.27	70.809	16.401	0	0	0	0	0	0	0	0	0	0	6	3	1	0	537.09	220.79	264.22	0	0	0	0	130.46	155.2	0	0	0	0	0	0	22	142.83	0	0
309	1	0	0	0	0	173.04	73.857	111.73	0	0	0	0	0	0	0	0	0	0	6	3	1	0	560.68	220.31	234.3	0	0	0	0	0	0	0	0	0	0	0	0	22	NaN	0	0
310	1	0	0	0	0	129.87	88.732	140.92	0	0	0	0	0	0	0	0	0	0	6	3	1	0	595.92	234.71	237.61	0	0	0	0	139.69	0	0	0	0	0	0	0	22	139.69	0	0
311	1	0	0	0	0	140.17	33.448	117.44	0	0	0	0	0	0	0	0	0	0	6	3	1	0	575.56	241.81	283.77	0	0	0	0	130.32	166.21	145.05	0	0	0	0	0	22	147.19	0	0
312	1	0	0	0	0	-77.167	39.408	71.25	0	0	0	0	0	0	0	0	0	0	6	3	1	0	493.57	286.74	297.57	0	0	0	0	118.58	121.93	0	0	0	0	0	0	22	120.25	0	0
313	1	0	0	0	0	-170.79	26.534	172.19	0	0	0	0	0	0	0	0	0	0	6	3	1	0	535.66	261.41	301.92	0	0	0	0	158.18	153.46	159.22	0	0	0	0	0	22	156.95	0	0
314	1	0	0	0	0	88.814	57.138	149.41	0	0	0	0	0	0	0	0	0	0	6	3	1	0	554.15	305.09	313.33	0	0	0	0	128.06	0	0	0	0	0	0	0	22	128.06	0	0
315	1	0	0	0	0	-108.62	86.298	85.016	0	0	0	0	0	0	0	0	0	0	6	3	1	0	506.96	244.32	285.7	0	0	0	0	119.05	0	0	0	0	0	0	0	22	119.05	0	0
316	1	0	0	0	0	45.948	96.87	4.5062	0	0	0	0	0	0	0	0	0	0	6	3	1	0	592.18	326.34	254.03	0	0	0	0	0	0	0	0	0	0	0	0	22	NaN	0	0
317	1	0	0	0	0	95.093	56.191	69.324	0	0	0	0	0	0	0	0	0	0	6	3	1	0	590.97	286.09	281.84	0	0	0	0	163.64	150.87	140.01	0	0	0	0	0	22	151.51	0	0
318	1	0	0	0	0	-80.878	90.68	33.865	0	0	0	0	0	0	0	0	0	0	6	3	1	0	484.76	307.02	256.7	0	0	0	0	0	0	0	0	0	0	0	0	22	NaN	0	0
319	1	0	0	0	0	81.08	129.18	142.75	0	0	0	0	0	0	0	0	0	0	6	3	1	0	561.25	279.46	199.14	0	0	0	0	0	0	0	0	0	0	0	0	22	NaN	0	0
320	1	0	0	0	0	-164.82	99.632	62.684	0	0	0	0	0	0	0	0	0	0	6	3	1	0	508.21	225.56	224.4	0	0	0	0	0	0	0	0	0	0	0	0	22	NaN	0	0
321	1	0	0	0	0	12.876	104.93	177.25	0	0	0	0	0	0	0	0	0	0	6	3	1	0	559.29	322.36	230.02	0	0	0	0	0	0	0	0	0	0	0	0	22	NaN	0	0
322	1	0	0	0	0	0.46172	90.866	166.56	0	0	0	0	0	0	0	0	0	0	7	1	1	0	413.95	723.56	277.54	0	0	0	0	0	0	0	0	0	0	0	0	35	NaN	0	0
323	1	0	0	0	0	155.89	91.249	132.28	0	0	0	0	0	0	0	0	0	0	7	1	1	0	444.86	558.24	308.29	0	0	0	0	160.95	172.29	0	0	0	0	0	0	35	166.62	0	0
324	1	0	0	0	0	-42.048	82.393	79.722	0	0	0	0	0	0	0	0	0	0	7	1	1	0	359.53	707.91	301.92	0	0	0	0	141.71	0	0	0	0	0	0	0	35	141.71	0	0
325	1	0	0	0	0	176.01	77.629	20.305	0	0	0	0	0	0	0	0	0	0	7	1	1	0	398.82	547.71	293.86	0	0	0	0	172.68	0	0	0	0	0	0	0	35	172.68	0	0
326	1	0	0	0	0	104.05	63.018	161.36	0	0	0	0	0	0	0	0	0	0	7	1	1	0	466.62	603.02	353.78	0	0	0	0	113.48	0	0	0	0	0	0	0	35	113.48	0	0
327	1	0	0	0	0	-5.871	105.48	37.039	0	0	0	0	0	0	0	0	0	0	7	1	1	0	456.96	722.12	307.03	0	0	0	0	0	0	0	0	0	0	0	0	35	NaN	0	0
328	1	0	0	0	0	117.44	65.001	20.959	0	0	0	0	0	0	0	0	0	0	7	1	1	0	489.14	595.66	303.57	0	0	0	0	0	0	0	0	0	0	0	0	35	NaN	0	0
329	1	0	0	0	0	-12.905	57.494	150.11	0	0	0	0	0	0	0	0	0	0	7	1	1	0	453.25	718.04	338.42	0	0	0	0	0	0	0	0	0	0	0	0	35	NaN	0	0
330	1	0	0	0	0	77.351	90.254	158.14	0	0	0	0	0	0	0	0	0	0	7	1	1	0	501.36	674.64	297.39	0	0	0	0	0	0	0	0	0	0	0	0	35	NaN	0	0
331	1	0	0	0	0	-88.37	84.463	176.24	0	0	0	0	0	0	0	0	0	0	7	1	1	0	327.04	647.36	314.08	0	0	0	0	0	0	0	0	0	0	0	0	35	NaN	0	0
332	1	0	0	0	0	126.69	119.87	86.058	0	0	0	0	0	0	0	0	0	0	7	1	1	0	471.35	595.88	258.02	0	0	0	0	159.19	143.11	148.62	0	0	0	0	0	35	150.31	0	0
333	1	0	0	0	0	162.63	110.98	42.511	0	0	0	0	0	0	0	0	0	0	7	1	1	0	444.55	564.05	262.04	0	0	0	0	155.05	121.47	0	0	0	0	0	0	35	138.26	0	0
334	1	0	0	0	0	-14.073	106.73	36.69	0	0	0	0	0	0	0	0	0	0	7	1	1	0	405.7	723.29	312.4	0	0	0	0	158.37	0	0	0	0	0	0	0	35	158.37	0	0
335	1	0	0	0	0	145.94	144.31	163.9	0	0	0	0	0	0	0	0	0	0	7	1	1	0	434.73	600.24	232.21	0	0	0	0	165.29	0	0	0	0	0	0	0	35	165.29	0	0
336	1	0	0	0	0	81.295	110.8	52.157	0	0	0	0	0	0	0	0	0	0	7	1	1	0	499.2	633.96	280.18	0	0	0	0	0	0	0	0	0	0	0	0	35	NaN	0	0
337	1	0	0	0	0	54.376	79.623	12.046	0	0	0	0	0	0	0	0	0	0	7	1	1	0	484.99	700.24	332.01	0	0	0	0	163.17	0	0	0	0	0	0	0	35	163.17	0	0
338	1	0	0	0	0	-123.03	118.72	137.53	0	0	0	0	0	0	0	0	0	0	7	1	1	0	318.22	617.25	289.29	0	0	0	0	0	0	0	0	0	0	0	0	35	NaN	0	0
339	1	0	0	0	0	45.763	134.38	7.0909	0	0	0	0	0	0	0	0	0	0	7	1	1	0	468.81	689.15	264.97	0	0	0	0	140.07	151.15	167.26	0	0	0	0	0	35	152.83	0	0
340	1	0	0	0	0	114.69	142.68	99.412	0	0	0	0	0	0	0	0	0	0	7	1	1	0	478.53	641.26	247.7	0	0	0	0	0	0	0	0	0	0	0	0	35	NaN	0	0
341	1	0	0	0	0	22.363	121.79	97.469	0	0	0	0	0	0	0	0	0	0	7	1	1	0	378.11	645.71	240.68	0	0	0	0	0	0	0	0	0	0	0	0	35	NaN	0	0
342	1	0	0	0	0	-172.57	66.407	70.761	0	0	0	0	0	0	0	0	0	0	7	1	1	0	427.33	576.31	357.36	0	0	0	0	0	0	0	0	0	0	0	0	35	NaN	0	0
343	1	0	0	0	0	89.184	96.611	88.005	0	0	0	0	0	0	0	0	0	0	9	1	1	0	627.65	493.09	334.89	0	0	0	0	0	0	0	0	0	0	0	0	63	NaN	0	0
344	1	0	0	0	0	53.529	114.17	100.46	0	0	0	0	0	0	0	0	0	0	9	1	1	0	619.31	588.01	370.69	0	0	0	0	160.68	146.31	0	0	0	0	0	0	63	153.49	0	0
345	1	0	0	0	0	-15.619	99.934	105.58	0	0	0	0	0	0	0	0	0	0	9	1	1	0	420.15	620.06	410.78	0	0	0	0	0	0	0	0	0	0	0	0	63	NaN	0	0
346	1	0	0	0	0	114.1	132.15	153.6	0	0	0	0	0	0	0	0	0	0	9	1	1	0	652.09	511.24	396.26	0	0	0	0	0	0	0	0	0	0	0	0	63	NaN	0	0
347	1	0	0	0	0	147.35	113.37	70.795	0	0	0	0	0	0	0	0	0	0	9	1	1	0	562.13	394.6	436.65	0	0	0	0	0	0	0	0	0	0	0	0	63	NaN	0	0
348	1	0	0	0	0	-29.204	86.142	101	0	0	0	0	0	0	0	0	0	0	9	1	1	0	450.93	632.5	433.76	0	0	0	0	0	0	0	0	0	0	0	0	63	NaN	0	0
349	1	0	0	0	0	148.52	72.461	71.118	0	0	0	0	0	0	0	0	0	0	9	1	1	0	546.15	406.82	496.39	0	0	0	0	0	0	0	0	0	0	0	0	63	NaN	0	0
350	1	0	0	0	0	42.054	96.603	97.126	0	0	0	0	0	0	0	0	0	0	9	1	1	0	471	605.5	537.65	0	0	0	0	0	0	0	0	0	0	0	0	63	NaN	0	0
351	1	0	0	0	0	85.8	126.56	22.695	0	0	0	0	0	0	0	0	0	0	9	1	1	0	586.26	587.05	332.98	0	0	0	0	0	0	0	0	0	0	0	0	63	NaN	0	0
352	1	0	0	0	0	-85.566	116.18	46.37	0	0	0	0	0	0	0	0	0	0	9	1	1	0	462.57	558.08	310.56	0	0	0	0	0	0	0	0	0	0	0	0	63	NaN	0	0
353	1	0	0	0	0	-20.626	78.864	167.66	0	0	0	0	0	0	0	0	0	0	9	1	1	0	463.55	426.06	517.65	0	0	0	0	0	0	0	0	0	0	0	0	63	NaN	0	0
354	1	0	0	0	0	-108.9	169.66	49.208	0	0	0	0	0	0	0	0	0	0	9	1	1	0	435.14	482.08	327.32	0	0	0	0	154.63	0	0	0	0	0	0	0	63	154.63	0	0
355	1	0	0	0	0	-53.929	37.695	136.2	0	0	0	0	0	0	0	0	0	0	9	1	1	0	380.29	482.92	424.47	0	0	0	0	0	0	0	0	0	0	0	0	63	NaN	0	0
356	1	0	0	0	0	78.255	120.24	51.998	0	0	0	0	0	0	0	0	0	0	9	1	1	0	629.52	541.27	363.45	0	0	0	0	172.52	0	0	0	0	0	0	0	63	172.52	0	0
357	1	0	0	0	0	-25.264	130.4	9.6956	0	0	0	0	0	0	0	0	0	0	9	1	1	0	555.64	578.81	304.48	0	0	0	0	0	0	0	0	0	0	0	0	63	NaN	0	0
358	1	0	0	0	0	35.686	147.32	41.06	0	0	0	0	0	0	0	0	0	0	9	1	1	0	607.99	585.25	405.78	0	0	0	0	0	0	0	0	0	0	0	0	63	NaN	0	0
359	1	0	0	0	0	83.633	95.278	52.311	0	0	0	0	0	0	0	0	0	0	9	1	1	0	646.6	540.85	438.86	0	0	0	0	0	0	0	0	0	0	0	0	63	NaN	0	0
360	1	0	0	0	0	55.933	140.47	176.83	0	0	0	0	0	0	0	0	0	0	9	1	1	0	422.55	532.27	339.53	0	0	0	0	0	0	0	0	0	0	0	0	63	NaN	0	0
361	1	0	0	0	0	89.481	93.624	58.46	0	0	0	0	0	0	0	0	0	0	9	1	1	0	589.47	395.5	422.41	0	0	0	0	0	0	0	0	0	0	0	0	63	NaN	0	0
362	1	0	0	0	0	112.73	83.204	31.021	0	0	0	0	0	0	0	0	0	0	9	1	1	0	532.42	394.49	538	0	0	0	0	0	0	0	0	0	0	0	0	63	NaN	0	0
363	1	0	0	0	0	7.2856	65.018	12.87	0	0	0	0	0	0	0	0	0	0	9	1	1	0	560.12	624.07	462.7	0	0	0	0	0	0	0	0	0	0	0	0	63	NaN	0	0
364	1	0	0	0	0	102.02	97.824	112.26	0	0	0	0	0	0	0	0	0	0	9	1	1	0	629.51	410.62	477.12	0	0	0	0	0	0	0	0	0	0	0	0	63	NaN	0	0
365	1	0	0	0	0	77.385	59.025	120.37	0	0	0	0	0	0	0	0	0	0	9	1	1	0	553.88	452.34	554.56	0	0	0	0	0	0	0	0	0	0	0	0	63	NaN	0	0
366	1	0	0	0	0	139.23	104.76	9.7974	0	0	0	0	0	0	0	0	0	0	9	2	1	0	367.78	546.68	354	0	0	0	0	0	0	0	0	0	0	0	0	25	NaN	0	0
367	1	0	0	0	0	-164.54	51.995	138.86	0	0	0	0	0	0	0	0	0	0	9	2	1	0	312.59	550.28	394.64	0	0	0	0	126.86	148.5	0	0	0	0	0	0	25	137.68	0	0
368	1	0	0	0	0	-139.48	107.02	48.638	0	0	0	0	0	0	0	0	0	0	9	2	1	0	319.51	540.32	353.52	0	0	0	0	175.65	0	0	0	0	0	0	0	25	175.65	0	0
369	1	0	0	0	0	-82.994	62.025	170.14	0	0	0	0	0	0	0	0	0	0	9	2	1	0	283.47	576.28	351.67	0	0	0	0	0	0	0	0	0	0	0	0	25	NaN	0	0
370	1	0	0	0	0	-124.44	67.642	5.1633	0	0	0	0	0	0	0	0	0	0	9	2	1	0	272.9	576.41	389.81	0	0	0	0	0	0	0	0	0	0	0	0	25	NaN	0	0
371	1	0	0	0	0	126.36	114.2	128.91	0	0	0	0	0	0	0	0	0	0	9	2	1	0	345.18	606.24	294.09	0	0	0	0	0	0	0	0	0	0	0	0	25	NaN	0	0
372	1	0	0	0	0	-108.75	127.65	42.708	0	0	0	0	0	0	0	0	0	0	9	2	1	0	320.99	568.06	313.41	0	0	0	0	0	0	0	0	0	0	0	0	25	NaN	0	0
373	1	0	0	0	0	-145.95	114.67	110.12	0	0	0	0	0	0	0	0	0	0	10	1	1	0	766.89	528.2	494.83	0	0	0	0	153.95	0	0	0	0	0	0	0	29	153.95	0	0
374	1	0	0	0	0	135.93	110.1	178.14	0	0	0	0	0	0	0	0	0	0	10	1	1	0	833.05	541.61	488.93	0	0	0	0	134.84	146.26	160.36	0	0	0	0	0	29	147.15	0	0
375	1	0	0	0	0	164.53	73.771	24.692	0	0	0	0	0	0	0	0	0	0	10	1	1	0	801.82	523.55	526.72	0	0	0	0	129.01	138.72	141.8	0	0	0	0	0	29	136.51	0	0
376	1	0	0	0	0	140.04	36.117	90.457	0	0	0	0	0	0	0	0	0	0	10	1	1	0	824.99	555.77	553.63	0	0	0	0	143.44	138.78	111.09	0	0	0	0	0	29	131.1	0	0
377	1	0	0	0	0	111.08	68.425	165.03	0	0	0	0	0	0	0	0	0	0	10	1	1	0	856.09	619	476.82	0	0	0	0	0	0	0	0	0	0	0	0	29	NaN	0	0
378	1	0	0	0	0	-177.77	125.2	87.13	0	0	0	0	0	0	0	0	0	0	10	1	1	0	798.31	544.08	457.45	0	0	0	0	164.98	139.58	0	0	0	0	0	0	29	152.28	0	0
379	1	0	0	0	0	76.924	66.733	119.3	0	0	0	0	0	0	0	0	0	0	10	1	1	0	853.01	616.93	517.81	0	0	0	0	154.66	0	0	0	0	0	0	0	29	154.66	0	0
380	1	0	0	0	0	-0.57799	55.463	86.928	0	0	0	0	0	0	0	0	0	0	10	1	1	0	784.98	688.92	519.44	0	0	0	0	124.78	0	0	0	0	0	0	0	29	124.78	0	0
381	1	0	0	0	0	-94.683	81.12	159.39	0	0	0	0	0	0	0	0	0	0	10	1	1	0	718.18	600.67	492.36	0	0	0	0	164.7	146.43	0	0	0	0	0	0	29	155.57	0	0
382	1	0	0	0	0	100.61	39.265	28.399	0	0	0	0	0	0	0	0	0	0	10	1	1	0	822.38	606.62	559.49	0	0	0	0	151.31	125.26	0	0	0	0	0	0	29	138.29	0	0
383	1	0	0	0	0	27.465	128.09	7.5783	0	0	0	0	0	0	0	0	0	0	10	1	1	0	817.56	668.35	481.9	0	0	0	0	134.24	0	0	0	0	0	0	0	29	134.24	0	0
384	1	0	0	0	0	-95.17	47.321	144.32	0	0	0	0	0	0	0	0	0	0	10	1	1	0	734.64	595.4	540.11	0	0	0	0	130.95	150.13	0	0	0	0	0	0	29	140.54	0	0
385	1	0	0	0	0	-54.87	102.71	41.267	0	0	0	0	0	0	0	0	0	0	10	1	1	0	726.78	648.93	471.51	0	0	0	0	0	0	0	0	0	0	0	0	29	NaN	0	0
386	1	0	0	0	0	75.341	140.93	92.966	0	0	0	0	0	0	0	0	0	0	10	1	1	0	854.6	585.99	471.81	0	0	0	0	0	0	0	0	0	0	0	0	29	NaN	0	0
387	1	0	0	0	0	-118.19	61.76	67.218	0	0	0	0	0	0	0	0	0	0	10	1	1	0	741.93	548.19	522.26	0	0	0	0	169.26	133.67	0	0	0	0	0	0	29	151.47	0	0
388	1	0	0	0	0	-124.67	109.3	4.0081	0	0	0	0	0	0	0	0	0	0	10	1	1	0	735.37	553.83	476.77	0	0	0	0	0	0	0	0	0	0	0	0	29	NaN	0	0
389	1	0	0	0	0	31.352	63.275	63.877	0	0	0	0	0	0	0	0	0	0	10	1	1	0	824.18	664.31	516.05	0	0	0	0	163.27	0	0	0	0	0	0	0	29	163.27	0	0
390	1	0	0	0	0	2.6348	43.035	-0.16875	0	0	0	0	0	0	0	0	0	0	10	1	1	0	794.97	645.59	558.71	0	0	0	0	118.56	0	0	0	0	0	0	0	29	118.56	0	0
391	1	0	0	0	0	112.1	64.277	111.76	0	0	0	0	0	0	0	0	0	0	10	1	1	0	851.86	573.99	517.81	0	0	0	0	140.1	179.71	124.48	0	0	0	0	0	29	148.09	0	0
392	1	0	0	0	0	6.0975	72.232	13.788	0	0	0	0	0	0	0	0	0	0	10	2	1	0	184.45	629.11	412.87	0	0	0	0	143.6	0	0	0	0	0	0	0	98	143.6	0	0
393	1	0	0	0	0	13.706	86.887	92.03	0	0	0	0	0	0	0	0	0	0	10	2	1	0	275.15	624.69	408.89	0	0	0	0	177.72	0	0	0	0	0	0	0	98	177.72	0	0
394	1	0	0	0	0	15.562	97.065	101.54	0	0	0	0	0	0	0	0	0	0	10	2	1	0	324.13	603.4	406.49	0	0	0	0	156.17	0	0	0	0	0	0	0	98	156.17	0	0
395	1	0	0	0	0	55.549	88.926	165.35	0	0	0	0	0	0	0	0	0	0	10	2	1	0	439.74	475.33	398.57	0	0	0	0	147.76	145.67	0	0	0	0	0	0	98	146.72	0	0
396	1	0	0	0	0	99.912	106.68	111.18	0	0	0	0	0	0	0	0	0	0	10	2	1	0	437.24	403.26	332.97	0	0	0	0	162.44	170.98	0	0	0	0	0	0	98	166.71	0	0
397	1	0	0	0	0	154.92	99.872	11.912	0	0	0	0	0	0	0	0	0	0	10	2	1	0	348.88	228.02	347.32	0	0	0	0	161.5	0	0	0	0	0	0	0	98	161.5	0	0
398	1	0	0	0	0	144.39	65.652	23.774	0	0	0	0	0	0	0	0	0	0	10	2	1	0	387.13	258.55	410.07	0	0	0	0	166.21	0	0	0	0	0	0	0	98	166.21	0	0
399	1	0	0	0	0	120.15	75.091	73.739	0	0	0	0	0	0	0	0	0	0	10	2	1	0	405.01	297.09	440.15	0	0	0	0	0	0	0	0	0	0	0	0	98	NaN	0	0
400	1	0	0	0	0	115.61	91.078	114.53	0	0	0	0	0	0	0	0	0	0	10	2	1	0	392.46	263.37	356.56	0	0	0	0	0	0	0	0	0	0	0	0	98	NaN	0	0
401	1	0	0	0	0	38.072	82.993	96.25	0	0	0	0	0	0	0	0	0	0	10	2	1	0	347.6	590.29	444.33	0	0	0	0	159.02	157.94	0	0	0	0	0	0	98	158.48	0	0
402	1	0	0	0	0	21.868	75.557	110.5	0	0	0	0	0	0	0	0	0	0	10	2	1	0	413.42	522.27	399.5	0	0	0	0	0	0	0	0	0	0	0	0	98	NaN	0	0
403	1	0	0	0	0	135.65	24.453	16.732	0	0	0	0	0	0	0	0	0	0	10	2	1	0	366.45	291.79	471.58	0	0	0	0	137.38	0	0	0	0	0	0	0	98	137.38	0	0
404	1	0	0	0	0	61.322	99.026	73.948	0	0	0	0	0	0	0	0	0	0	10	2	1	0	393.1	518.62	317.86	0	0	0	0	0	0	0	0	0	0	0	0	98	NaN	0	0
405	1	0	0	0	0	94.865	61.602	63.191	0	0	0	0	0	0	0	0	0	0	10	2	1	0	449.22	434.17	426.31	0	0	0	0	120.42	0	0	0	0	0	0	0	98	120.42	0	0
406	1	0	0	0	0	102.98	113.85	102.92	0	0	0	0	0	0	0	0	0	0	10	2	1	0	403.81	331.06	281.6	0	0	0	0	165.99	144.84	0	0	0	0	0	0	98	155.42	0	0
407	1	0	0	0	0	56.134	89.872	89.217	0	0	0	0	0	0	0	0	0	0	10	2	1	0	371.59	575.53	402.6	0	0	0	0	154.68	0	0	0	0	0	0	0	98	154.68	0	0
408	1	0	0	0	0	74.393	52.901	98.213	0	0	0	0	0	0	0	0	0	0	10	2	1	0	431.14	447.72	469.64	0	0	0	0	145.79	138.18	155.34	0	0	0	0	0	98	146.44	0	0
409	1	0	0	0	0	30.945	97.3	14.175	0	0	0	0	0	0	0	0	0	0	10	2	1	0	307.12	613.3	443.02	0	0	0	0	177.07	0	0	0	0	0	0	0	98	177.07	0	0
410	1	0	0	0	0	48.181	63.272	82.548	0	0	0	0	0	0	0	0	0	0	10	2	1	0	396.73	548.58	438.76	0	0	0	0	130.62	141.67	160.76	0	0	0	0	0	98	144.35	0	0
411	1	0	0	0	0	37.771	52.038	18.459	0	0	0	0	0	0	0	0	0	0	10	2	1	0	366.08	556.19	476.53	0	0	0	0	166.07	152.65	138.05	162.04	0	0	0	0	98	154.7	0	0
412	1	0	0	0	0	90.056	95.267	118.39	0	0	0	0	0	0	0	0	0	0	10	2	1	0	443.1	394.04	437.28	0	0	0	0	0	0	0	0	0	0	0	0	98	NaN	0	0
413	1	0	0	0	0	135.51	104.54	125.6	0	0	0	0	0	0	0	0	0	0	10	2	1	0	382.37	274.78	305.36	0	0	0	0	146.96	129.82	0	0	0	0	0	0	98	138.39	0	0
414	1	0	0	0	0	15.531	125.94	111.7	0	0	0	0	0	0	0	0	0	0	10	2	1	0	270.17	600.8	334.13	0	0	0	0	0	0	0	0	0	0	0	0	98	NaN	0	0
415	1	0	0	0	0	80.617	55.874	40.483	0	0	0	0	0	0	0	0	0	0	10	2	1	0	415.79	400.83	474.3	0	0	0	0	0	0	0	0	0	0	0	0	98	NaN	0	0
416	1	0	0	0	0	108.75	99.547	158.46	0	0	0	0	0	0	0	0	0	0	10	2	1	0	435.93	343.03	368.47	0	0	0	0	0	0	0	0	0	0	0	0	98	NaN	0	0
417	1	0	0	0	0	54.918	85.109	111.04	0	0	0	0	0	0	0	0	0	0	10	2	1	0	417.07	502.49	360.54	0	0	0	0	149.27	142.83	0	0	0	0	0	0	98	146.05	0	0
418	1	0	0	0	0	70.333	115.75	13.516	0	0	0	0	0	0	0	0	0	0	10	2	1	0	444.08	445.6	363.02	0	0	0	0	156.89	169.46	0	0	0	0	0	0	98	163.18	0	0
419	1	0	0	0	0	89.552	115.59	11.933	0	0	0	0	0	0	0	0	0	0	10	2	1	0	405.94	387.42	280.24	0	0	0	0	170.92	0	0	0	0	0	0	0	98	170.92	0	0
420	1	0	0	0	0	-68.804	59.71	96.098	0	0	0	0	0	0	0	0	0	0	10	2	1	0	138.74	599.77	465.51	0	0	0	0	0	0	0	0	0	0	0	0	98	NaN	0	0
421	1	0	0	0	0	44.261	132.37	162.41	0	0	0	0	0	0	0	0	0	0	10	2	1	0	339.09	570.78	348.89	0	0	0	0	0	0	0	0	0	0	0	0	98	NaN	0	0
422	1	0	0	0	0	116.02	95.943	162	0	0	0	0	0	0	0	0	0	0	10	2	1	0	421.6	305.51	366.87	0	0	0	0	0	0	0	0	0	0	0	0	98	NaN	0	0
423	1	0	0	0	0	-10.068	72.512	148.86	0	0	0	0	0	0	0	0	0	0	10	2	1	0	137.54	613.45	423	0	0	0	0	0	0	0	0	0	0	0	0	98	NaN	0	0
424	1	0	0	0	0	-144.09	47.954	16.046	0	0	0	0	0	0	0	0	0	0	10	2	1	0	75.569	302.88	474.91	0	0	0	0	0	0	0	0	0	0	0	0	98	NaN	0	0
425	1	0	0	0	0	49.439	129	148.92	0	0	0	0	0	0	0	0	0	0	10	2	1	0	422.82	470.98	324.04	0	0	0	0	0	0	0	0	0	0	0	0	98	NaN	0	0
426	1	0	0	0	0	47.324	45.334	145.09	0	0	0	0	0	0	0	0	0	0	10	2	1	0	404.81	503.78	463.77	0	0	0	0	0	0	0	0	0	0	0	0	98	NaN	0	0
427	1	0	0	0	0	3.0219	69.972	42.973	0	0	0	0	0	0	0	0	0	0	10	2	1	0	375.32	566.35	289.98	0	0	0	0	0	0	0	0	0	0	0	0	98	NaN	0	0
428	1	0	0	0	0	87.629	81.988	41.586	0	0	0	0	0	0	0	0	0	0	10	2	1	0	442.62	388.81	385.72	0	0	0	0	156.56	157.34	0	0	0	0	0	0	98	156.95	0	0
429	1	0	0	0	0	-178.59	60.61	143.06	0	0	0	0	0	0	0	0	0	0	10	2	1	0	82.231	254.24	384.13	0	0	0	0	0	0	0	0	0	0	0	0	98	NaN	0	0
430	1	0	0	0	0	56.211	139.83	148.04	0	0	0	0	0	0	0	0	0	0	10	2	1	0	275.82	292.18	221.31	0	0	0	0	0	0	0	0	0	0	0	0	98	NaN	0	0
431	1	0	0	0	0	-172.74	74.838	31.883	0	0	0	0	0	0	0	0	0	0	10	2	1	0	250.62	208.38	437.11	0	0	0	0	0	0	0	0	0	0	0	0	98	NaN	0	0
432	1	0	0	0	0	43.559	117.51	54.803	0	0	0	0	0	0	0	0	0	0	10	2	1	0	328.88	575.94	309.47	0	0	0	0	0	0	0	0	0	0	0	0	98	NaN	0	0
433	1	0	0	0	0	33.188	31.532	83.689	0	0	0	0	0	0	0	0	0	0	10	2	1	0	224.17	623.15	347.63	0	0	0	0	0	0	0	0	0	0	0	0	98	NaN	0	0
434	1	0	0	0	0	69.145	119.77	27.245	0	0	0	0	0	0	0	0	0	0	10	2	1	0	326.13	553.22	486.62	0	0	0	0	0	0	0	0	0	0	0	0	98	NaN	0	0
435	1	0	0	0	0	-63.26	127.48	30.239	0	0	0	0	0	0	0	0	0	0	10	2	1	0	119.21	433.84	225.76	0	0	0	0	0	0	0	0	0	0	0	0	98	NaN	0	0
436	1	0	0	0	0	94.561	130.9	93.097	0	0	0	0	0	0	0	0	0	0	10	2	1	0	357.76	340.16	239.83	0	0	0	0	173.39	0	0	0	0	0	0	0	98	173.39	0	0
437	1	0	0	0	0	37.235	105.93	49.163	0	0	0	0	0	0	0	0	0	0	10	2	1	0	390.69	538.06	369.13	0	0	0	0	157.98	0	0	0	0	0	0	0	98	157.98	0	0
438	1	0	0	0	0	122.39	113.87	123.66	0	0	0	0	0	0	0	0	0	0	10	2	1	0	359.68	263.36	440.97	0	0	0	0	0	0	0	0	0	0	0	0	98	NaN	0	0
439	1	0	0	0	0	-80.278	151.69	31.418	0	0	0	0	0	0	0	0	0	0	10	2	1	0	91.793	344.57	229.08	0	0	0	0	0	0	0	0	0	0	0	0	98	NaN	0	0
440	1	0	0	0	0	96.842	62.116	122.49	0	0	0	0	0	0	0	0	0	0	10	2	1	0	394.54	465.12	492.58	0	0	0	0	0	0	0	0	0	0	0	0	98	NaN	0	0
441	1	0	0	0	0	82.727	99.558	163.38	0	0	0	0	0	0	0	0	0	0	10	2	1	0	419.45	357.23	320	0	0	0	0	152.7	0	0	0	0	0	0	0	98	152.7	0	0
442	1	0	0	0	0	32.474	135.85	85.733	0	0	0	0	0	0	0	0	0	0	10	2	1	0	360.4	472.17	245.85	0	0	0	0	0	0	0	0	0	0	0	0	98	NaN	0	0
443	1	0	0	0	0	-147.63	138.43	121.92	0	0	0	0	0	0	0	0	0	0	10	2	1	0	137.26	342.97	214.68	0	0	0	0	0	0	0	0	0	0	0	0	98	NaN	0	0
444	1	0	0	0	0	62.349	63.324	31.155	0	0	0	0	0	0	0	0	0	0	10	2	1	0	372.71	517.6	497.45	0	0	0	0	0	0	0	0	0	0	0	0	98	NaN	0	0
445	1	0	0	0	0	-17.867	53.839	64.589	0	0	0	0	0	0	0	0	0	0	10	2	1	0	225.21	571.22	504.9	0	0	0	0	0	0	0	0	0	0	0	0	98	NaN	0	0
446	1	0	0	0	0	-166.86	63.834	25.704	0	0	0	0	0	0	0	0	0	0	10	2	1	0	128.63	235.28	361.63	0	0	0	0	0	0	0	0	0	0	0	0	98	NaN	0	0
447	1	0	0	0	0	120.02	122.76	18.292	0	0	0	0	0	0	0	0	0	0	10	2	1	0	371.06	298.25	264.43	0	0	0	0	175.17	172.61	149.59	0	0	0	0	0	98	165.79	0	0
448	1	0	0	0	0	-10.278	61.615	127.95	0	0	0	0	0	0	0	0	0	0	10	2	1	0	134.31	575.83	301.53	0	0	0	0	0	0	0	0	0	0	0	0	98	NaN	0	0
449	1	0	0	0	0	158.73	97.069	119.09	0	0	0	0	0	0	0	0	0	0	10	2	1	0	300.54	221.3	323.53	0	0	0	0	0	0	0	0	0	0	0	0	98	NaN	0	0
450	1	0	0	0	0	51.023	128.38	72.213	0	0	0	0	0	0	0	0	0	0	10	2	1	0	344.31	374.45	235.62	0	0	0	0	0	0	0	0	0	0	0	0	98	NaN	0	0
451	1	0	0	0	0	105.54	109.67	108.19	0	0	0	0	0	0	0	0	0	0	10	2	1	0	307.73	416.12	206.57	0	0	0	0	0	0	0	0	0	0	0	0	98	NaN	0	0
452	1	0	0	0	0	-94.488	138.82	62.62	0	0	0	0	0	0	0	0	0	0	10	2	1	0	337.71	266.4	290.8	0	0	0	0	0	0	0	0	0	0	0	0	98	NaN	0	0
453	1	0	0	0	0	-15.328	40.366	82.883	0	0	0	0	0	0	0	0	0	0	10	2	1	0	141.68	550.34	526.28	0	0	0	0	0	0	0	0	0	0	0	0	98	NaN	0	0
454	1	0	0	0	0	-164.29	96.272	3.4671	0	0	0	0	0	0	0	0	0	0	10	2	1	0	119.14	271.83	281.45	0	0	0	0	0	0	0	0	0	0	0	0	98	NaN	0	0
455	1	0	0	0	0	-167.13	91.127	34.394	0	0	0	0	0	0	0	0	0	0	10	2	1	0	133.61	237.64	320.67	0	0	0	0	0	0	0	0	0	0	0	0	98	NaN	0	0
456	1	0	0	0	0	16.555	89.727	75.682	0	0	0	0	0	0	0	0	0	0	10	2	1	0	343.55	520.85	247.14	0	0	0	0	0	0	0	0	0	0	0	0	98	NaN	0	0
457	1	0	0	0	0	-167.41	74.488	65.315	0	0	0	0	0	0	0	0	0	0	10	3	1	0	275.88	59.832	301.23	0	0	0	0	0	0	0	0	0	0	0	0	25	NaN	0	0
458	1	0	0	0	0	-17.225	79.824	89.393	0	0	0	0	0	0	0	0	0	0	10	3	1	0	295.14	180.13	270.18	0	0	0	0	137.29	177.17	151.05	0	0	0	0	0	25	155.17	0	0
459	1	0	0	0	0	42.654	76.7	155.69	0	0	0	0	0	0	0	0	0	0	10	3	1	0	330.09	165.27	299.26	0	0	0	0	134.93	165.23	118.24	129.82	0	0	0	0	25	137.05	0	0
460	1	0	0	0	0	29.292	98.644	160.21	0	0	0	0	0	0	0	0	0	0	10	3	1	0	335.92	165.14	250.73	0	0	0	0	159.53	0	0	0	0	0	0	0	25	159.53	0	0
461	1	0	0	0	0	-151.6	100.11	130.35	0	0	0	0	0	0	0	0	0	0	10	3	1	0	273.76	58.028	262.12	0	0	0	0	0	0	0	0	0	0	0	0	25	NaN	0	0
462	1	0	0	0	0	28.457	26.326	161.42	0	0	0	0	0	0	0	0	0	0	10	3	1	0	298.66	147.43	330.12	0	0	0	0	146.46	122.96	150.44	0	0	0	0	0	25	139.95	0	0
463	1	0	0	0	0	-63.526	87.603	176.06	0	0	0	0	0	0	0	0	0	0	10	3	1	0	233.23	148.06	269.83	0	0	0	0	125.06	137.63	153.39	126.11	0	0	0	0	25	135.55	0	0
464	1	0	0	0	0	-110.41	122.03	152.43	0	0	0	0	0	0	0	0	0	0	10	3	1	0	237.1	103.98	246.76	0	0	0	0	130.24	0	0	0	0	0	0	0	25	130.24	0	0
465	1	0	0	0	0	-28.109	68.91	12.529	0	0	0	0	0	0	0	0	0	0	10	3	1	0	263.95	164.39	305.27	0	0	0	0	152.75	131.1	151.64	138.05	0	0	0	0	25	143.38	0	0
466	1	0	0	0	0	73.656	40.866	7.6406	0	0	0	0	0	0	0	0	0	0	10	3	1	0	338.43	122.34	317.51	0	0	0	0	155.15	143.34	0	0	0	0	0	0	25	149.24	0	0
467	1	0	0	0	0	-91.381	63.55	2.8454	0	0	0	0	0	0	0	0	0	0	10	3	1	0	238.28	125.62	314.57	0	0	0	0	146.22	0	0	0	0	0	0	0	25	146.22	0	0
468	1	0	0	0	0	155.18	39.221	118.2	0	0	0	0	0	0	0	0	0	0	10	3	1	0	310.51	81.35	328.52	0	0	0	0	139.16	122.64	0	0	0	0	0	0	25	130.9	0	0
469	1	0	0	0	0	-68.802	6.3272	145.98	0	0	0	0	0	0	0	0	0	0	10	3	1	0	276.6	100.36	343.56	0	0	0	0	151.85	0	0	0	0	0	0	0	25	151.85	0	0
470	1	0	0	0	0	-24.62	112.34	176.37	0	0	0	0	0	0	0	0	0	0	10	3	1	0	259.54	160.56	239.51	0	0	0	0	161.85	151.02	0	0	0	0	0	0	25	156.43	0	0
471	1	0	0	0	0	40.595	123.76	118.73	0	0	0	0	0	0	0	0	0	0	10	3	1	0	327.49	119.9	235.09	0	0	0	0	0	0	0	0	0	0	0	0	25	NaN	0	0
472	1	0	0	0	0	-149.21	122.14	99.575	0	0	0	0	0	0	0	0	0	0	10	3	1	0	272.17	81.687	235.56	0	0	0	0	0	0	0	0	0	0	0	0	25	NaN	0	0
473	1	0	0	0	0	-166.4	91.15	19.962	0	0	0	0	0	0	0	0	0	0	11	1	1	0	366.77	323.69	211.65	0	0	0	0	0	0	0	0	0	0	0	0	49	NaN	0	0
474	1	0	0	0	0	-64.467	67.245	41.717	0	0	0	0	0	0	0	0	0	0	11	1	1	0	302.82	480.01	276.11	0	0	0	0	152.83	145.35	143.32	0	0	0	0	0	49	147.17	0	0
475	1	0	0	0	0	34.909	104.92	170.57	0	0	0	0	0	0	0	0	0	0	11	1	1	0	471.53	510.91	206.64	0	0	0	0	144.88	175.38	156.67	0	0	0	0	0	49	158.98	0	0
476	1	0	0	0	0	-121.71	65.91	70.214	0	0	0	0	0	0	0	0	0	0	11	1	1	0	319.49	384.37	308.91	0	0	0	0	170.09	153.61	136.73	0	0	0	0	0	49	153.48	0	0
477	1	0	0	0	0	-74.849	81.199	73.762	0	0	0	0	0	0	0	0	0	0	11	1	1	0	281.47	436.19	222.63	0	0	0	0	164.66	170.47	135.46	0	0	0	0	0	49	156.86	0	0
478	1	0	0	0	0	53.623	55.305	61.423	0	0	0	0	0	0	0	0	0	0	11	1	1	0	419.4	539.04	284.04	0	0	0	0	157.53	0	0	0	0	0	0	0	49	157.53	0	0
479	1	0	0	0	0	-1.3547	61.435	118.97	0	0	0	0	0	0	0	0	0	0	11	1	1	0	379.45	543.48	257.97	0	0	0	0	0	0	0	0	0	0	0	0	49	NaN	0	0
480	1	0	0	0	0	-167.21	72.144	79.912	0	0	0	0	0	0	0	0	0	0	11	1	1	0	380.83	323.34	257.63	0	0	0	0	155.59	163.08	0	0	0	0	0	0	49	159.33	0	0
481	1	0	0	0	0	-119.58	84.963	56.692	0	0	0	0	0	0	0	0	0	0	11	1	1	0	303.66	382.11	263.64	0	0	0	0	155.97	147.07	0	0	0	0	0	0	49	151.52	0	0
482	1	0	0	0	0	66.944	99.328	75.354	0	0	0	0	0	0	0	0	0	0	11	1	1	0	499.51	480.05	228.29	0	0	0	0	156.8	151.69	0	0	0	0	0	0	49	154.24	0	0
483	1	0	0	0	0	24.374	88.485	10.834	0	0	0	0	0	0	0	0	0	0	11	1	1	0	455.12	531.74	245.82	0	0	0	0	151.81	166.33	148.89	0	0	0	0	0	49	155.68	0	0
484	1	0	0	0	0	-46.874	74.098	16.254	0	0	0	0	0	0	0	0	0	0	11	1	1	0	323.8	515.91	249.7	0	0	0	0	177.55	0	0	0	0	0	0	0	49	177.55	0	0
485	1	0	0	0	0	2.6284	107.33	122.44	0	0	0	0	0	0	0	0	0	0	11	1	1	0	420.57	540.41	221.52	0	0	0	0	0	0	0	0	0	0	0	0	49	NaN	0	0
486	1	0	0	0	0	-131.56	84.202	68.822	0	0	0	0	0	0	0	0	0	0	11	1	1	0	326.27	340.73	229.43	0	0	0	0	127.23	130.24	0	0	0	0	0	0	49	128.74	0	0
487	1	0	0	0	0	-129.37	120.1	143.14	0	0	0	0	0	0	0	0	0	0	11	1	1	0	297.92	390.31	206.51	0	0	0	0	130.88	177.69	0	0	0	0	0	0	49	154.29	0	0
488	1	0	0	0	0	162.05	48.072	98.744	0	0	0	0	0	0	0	0	0	0	11	1	1	0	399.2	339.95	303.76	0	0	0	0	0	0	0	0	0	0	0	0	49	NaN	0	0
489	1	0	0	0	0	-47.017	51.201	99.094	0	0	0	0	0	0	0	0	0	0	11	1	1	0	333.58	485.63	320.44	0	0	0	0	159.7	0	0	0	0	0	0	0	49	159.7	0	0
490	1	0	0	0	0	-80.169	63.002	155.02	0	0	0	0	0	0	0	0	0	0	11	1	1	0	295.46	428.28	271.57	0	0	0	0	161.14	138.29	0	0	0	0	0	0	49	149.72	0	0
491	1	0	0	0	0	147.07	30.696	2.0028	0	0	0	0	0	0	0	0	0	0	11	1	1	0	412.48	377.77	333.3	0	0	0	0	152.87	166.65	167.85	130.45	0	0	0	0	49	154.46	0	0
492	1	0	0	0	0	-44.76	88.147	150.74	0	0	0	0	0	0	0	0	0	0	11	1	1	0	345.66	531.3	226.33	0	0	0	0	0	0	0	0	0	0	0	0	49	NaN	0	0
493	1	0	0	0	0	-137.64	28.337	131.1	0	0	0	0	0	0	0	0	0	0	11	1	1	0	469.19	472.13	324.7	0	0	0	0	0	0	0	0	0	0	0	0	49	NaN	0	0
494	1	0	0	0	0	-38.901	85.182	17.137	0	0	0	0	0	0	0	0	0	0	11	1	1	0	353.28	531.61	289.6	0	0	0	0	156.67	0	0	0	0	0	0	0	49	156.67	0	0
495	1	0	0	0	0	91.993	108.25	89.411	0	0	0	0	0	0	0	0	0	0	11	1	1	0	503.41	447.72	186.92	0	0	0	0	142.23	0	0	0	0	0	0	0	49	142.23	0	0
496	1	0	0	0	0	-41.88	40.459	14.738	0	0	0	0	0	0	0	0	0	0	11	1	1	0	375.65	482.12	345.53	0	0	0	0	151.35	125.96	136.62	0	0	0	0	0	49	137.97	0	0
497	1	0	0	0	0	87.385	30.779	69.484	0	0	0	0	0	0	0	0	0	0	11	1	1	0	461.77	418.51	329.59	0	0	0	0	166.32	126.15	0	0	0	0	0	0	49	146.23	0	0
498	1	0	0	0	0	-82.22	91.696	127.2	0	0	0	0	0	0	0	0	0	0	11	1	1	0	298.68	479	227.93	0	0	0	0	170.8	0	0	0	0	0	0	0	49	170.8	0	0
499	1	0	0	0	0	130.59	48.749	17.216	0	0	0	0	0	0	0	0	0	0	11	1	1	0	458.22	374.2	308.8	0	0	0	0	155.75	167.8	0	0	0	0	0	0	49	161.78	0	0
500	1	0	0	0	0	-13.211	33.708	161.88	0	0	0	0	0	0	0	0	0	0	11	1	1	0	393.38	517.98	314.8	0	0	0	0	160.95	0	0	0	0	0	0	0	49	160.95	0	0
501	1	0	0	0	0	-42.053	129.92	83.446	0	0	0	0	0	0	0	0	0	0	11	1	1	0	329.28	501.98	189.88	0	0	0	0	148.29	0	0	0	0	0	0	0	49	148.29	0	0
502	1	0	0	0	0	-48.306	157.07	73.5	0	0	0	0	0	0	0	0	0	0	11	1	1	0	339.11	448.46	147.89	0	0	0	0	139.61	135.44	177.75	0	0	0	0	0	49	150.93	0	0
503	1	0	0	0	0	63.525	97.28	154.44	0	0	0	0	0	0	0	0	0	0	11	1	1	0	482.1	503.21	273.49	0	0	0	0	155.68	0	0	0	0	0	0	0	49	155.68	0	0
504	1	0	0	0	0	-76.457	135.77	170.68	0	0	0	0	0	0	0	0	0	0	11	1	1	0	300.35	454.52	182.17	0	0	0	0	137.38	168.98	0	0	0	0	0	0	49	153.18	0	0
505	1	0	0	0	0	0.67238	30.022	68.43	0	0	0	0	0	0	0	0	0	0	11	1	1	0	423.85	474.24	347.19	0	0	0	0	127.84	0	0	0	0	0	0	0	49	127.84	0	0
506	1	0	0	0	0	-150.6	70.252	94.688	0	0	0	0	0	0	0	0	0	0	11	1	1	0	341.91	349.43	281.19	0	0	0	0	162.27	0	0	0	0	0	0	0	49	162.27	0	0
507	1	0	0	0	0	-107.59	121.3	46.732	0	0	0	0	0	0	0	0	0	0	11	1	1	0	319	408.79	163.1	0	0	0	0	0	0	0	0	0	0	0	0	49	NaN	0	0
508	1	0	0	0	0	65.23	73.389	109.09	0	0	0	0	0	0	0	0	0	0	11	1	1	0	495.02	453.45	284.92	0	0	0	0	0	0	0	0	0	0	0	0	49	NaN	0	0
509	1	0	0	0	0	-4.1959	117.25	12.641	0	0	0	0	0	0	0	0	0	0	11	1	1	0	387.53	527.14	184.81	0	0	0	0	166.39	146.75	0	0	0	0	0	0	49	156.57	0	0
510	1	0	0	0	0	5.2818	159.16	43.397	0	0	0	0	0	0	0	0	0	0	11	1	1	0	363.84	491.73	154.26	0	0	0	0	158.96	149.05	0	0	0	0	0	0	49	154	0	0
511	1	0	0	0	0	-37.17	161.52	92.875	0	0	0	0	0	0	0	0	0	0	11	1	1	0	412.68	479.85	137.02	0	0	0	0	173.44	0	0	0	0	0	0	0	49	173.44	0	0
512	1	0	0	0	0	-68.912	60.775	40.12	0	0	0	0	0	0	0	0	0	0	11	1	1	0	317.89	431.23	315.63	0	0	0	0	132.6	172.8	0	0	0	0	0	0	49	152.7	0	0
513	1	0	0	0	0	-88.943	18.063	54.52	0	0	0	0	0	0	0	0	0	0	11	1	1	0	366.42	432.11	347.25	0	0	0	0	173.53	149.78	139.47	0	0	0	0	0	49	154.26	0	0
514	1	0	0	0	0	-132.86	86.033	134.59	0	0	0	0	0	0	0	0	0	0	11	1	1	0	355.35	346.42	223.03	0	0	0	0	0	0	0	0	0	0	0	0	49	NaN	0	0
515	1	0	0	0	0	126.5	17.965	172.33	0	0	0	0	0	0	0	0	0	0	11	1	1	0	470.49	366.96	190.95	0	0	0	0	0	0	0	0	0	0	0	0	49	NaN	0	0
516	1	0	0	0	0	-136.67	19.461	178.83	0	0	0	0	0	0	0	0	0	0	11	1	1	0	416.21	424.69	348.89	0	0	0	0	147.7	0	0	0	0	0	0	0	49	147.7	0	0
517	1	0	0	0	0	52.406	92.561	79.375	0	0	0	0	0	0	0	0	0	0	11	1	1	0	469.93	486.3	167.58	0	0	0	0	0	0	0	0	0	0	0	0	49	NaN	0	0
518	1	0	0	0	0	-178.81	34.791	52.533	0	0	0	0	0	0	0	0	0	0	11	1	1	0	360.7	385.19	326.8	0	0	0	0	147.79	159.68	0	0	0	0	0	0	49	153.74	0	0
519	1	0	0	0	0	-127.6	118.68	80.984	0	0	0	0	0	0	0	0	0	0	11	1	1	0	329.06	362.27	186.4	0	0	0	0	165.69	175.21	0	0	0	0	0	0	49	170.45	0	0
520	1	0	0	0	0	134.98	88.869	42.282	0	0	0	0	0	0	0	0	0	0	11	1	1	0	486.98	407.8	288.58	0	0	0	0	122.46	0	0	0	0	0	0	0	49	122.46	0	0
521	1	0	0	0	0	87.877	109.86	40.21	0	0	0	0	0	0	0	0	0	0	12	1	1	0	372.21	808.45	419.5	0	0	0	0	157.26	150.09	157.37	0	0	0	0	0	49	154.91	0	0
522	1	0	0	0	0	114.88	104.7	130	0	0	0	0	0	0	0	0	0	0	12	1	1	0	360.51	761.25	415.49	0	0	0	0	158.74	168.41	0	0	0	0	0	0	49	163.57	0	0
523	1	0	0	0	0	114.3	94.21	71.818	0	0	0	0	0	0	0	0	0	0	12	1	1	0	367.62	761.43	462.95	0	0	0	0	157.68	135.02	0	0	0	0	0	0	49	146.35	0	0
524	1	0	0	0	0	54.141	100.48	12.616	0	0	0	0	0	0	0	0	0	0	12	1	1	0	364.47	851.3	440.84	0	0	0	0	147.53	154.3	143.49	173.26	0	0	0	0	49	154.64	0	0
525	1	0	0	0	0	43.146	56.283	13.397	0	0	0	0	0	0	0	0	0	0	12	1	1	0	336.82	878.06	467.44	0	0	0	0	146.13	136.04	0	0	0	0	0	0	49	141.08	0	0
526	1	0	0	0	0	22.813	87.192	107.5	0	0	0	0	0	0	0	0	0	0	12	1	1	0	315.88	901.82	426.9	0	0	0	0	156.42	142.05	122.92	0	0	0	0	0	49	140.46	0	0
527	1	0	0	0	0	83.513	74.019	109.46	0	0	0	0	0	0	0	0	0	0	12	1	1	0	372.85	824.23	479.64	0	0	0	0	141.87	161.96	0	0	0	0	0	0	49	151.91	0	0
528	1	0	0	0	0	-1.906	121.89	170.17	0	0	0	0	0	0	0	0	0	0	12	1	1	0	276.06	902.35	399.24	0	0	0	0	143.32	154.35	0	0	0	0	0	0	49	148.84	0	0
529	1	0	0	0	0	3.0442	108.79	23.882	0	0	0	0	0	0	0	0	0	0	12	1	1	0	243.22	909.81	456.97	0	0	0	0	143.31	0	0	0	0	0	0	0	49	143.31	0	0
530	1	0	0	0	0	148.52	75.256	70.768	0	0	0	0	0	0	0	0	0	0	12	1	1	0	339.8	722.95	478.87	0	0	0	0	128.36	164.27	0	0	0	0	0	0	49	146.31	0	0
531	1	0	0	0	0	71.315	126.5	110.47	0	0	0	0	0	0	0	0	0	0	12	1	1	0	344.62	821.28	377.41	0	0	0	0	167.26	168.84	0	0	0	0	0	0	49	168.05	0	0
532	1	0	0	0	0	-4.0806	89.874	80.428	0	0	0	0	0	0	0	0	0	0	12	1	1	0	218.93	899.28	493.34	0	0	0	0	0	0	0	0	0	0	0	0	49	NaN	0	0
533	1	0	0	0	0	75.567	57.959	97.138	0	0	0	0	0	0	0	0	0	0	12	1	1	0	359.57	786.15	508.35	0	0	0	0	129.18	149.65	0	0	0	0	0	0	49	139.41	0	0
534	1	0	0	0	0	127.95	71.622	175.22	0	0	0	0	0	0	0	0	0	0	12	1	1	0	343.55	748.35	523.63	0	0	0	0	177.62	145.87	0	0	0	0	0	0	49	161.75	0	0
535	1	0	0	0	0	-78.045	19.039	24.94	0	0	0	0	0	0	0	0	0	0	12	1	1	0	298.88	919.88	468.83	0	0	0	0	0	0	0	0	0	0	0	0	49	NaN	0	0
536	1	0	0	0	0	61.984	104.81	93.61	0	0	0	0	0	0	0	0	0	0	12	1	1	0	337.6	868.11	398.77	0	0	0	0	158.51	160.04	0	0	0	0	0	0	49	159.27	0	0
537	1	0	0	0	0	-7.1813	87.349	105.94	0	0	0	0	0	0	0	0	0	0	12	1	1	0	186.09	897.37	462.96	0	0	0	0	0	0	0	0	0	0	0	0	49	NaN	0	0
538	1	0	0	0	0	36.319	159.2	17.985	0	0	0	0	0	0	0	0	0	0	12	1	1	0	301.81	869.32	368.33	0	0	0	0	122.6	129.35	0	0	0	0	0	0	49	125.98	0	0
539	1	0	0	0	0	-93.631	162.66	125.44	0	0	0	0	0	0	0	0	0	0	12	1	1	0	295.98	776.28	349.43	0	0	0	0	0	0	0	0	0	0	0	0	49	NaN	0	0
540	1	0	0	0	0	159.17	82.277	134.41	0	0	0	0	0	0	0	0	0	0	12	1	1	0	323.74	735.6	434.62	0	0	0	0	0	0	0	0	0	0	0	0	49	NaN	0	0
541	1	0	0	0	0	16.139	52.076	178.98	0	0	0	0	0	0	0	0	0	0	12	1	1	0	305.34	882.79	511.45	0	0	0	0	0	0	0	0	0	0	0	0	49	NaN	0	0
542	1	0	0	0	0	42.844	42.926	66.037	0	0	0	0	0	0	0	0	0	0	12	1	1	0	309.3	830.41	556.25	0	0	0	0	161.25	0	0	0	0	0	0	0	49	161.25	0	0
543	1	0	0	0	0	-32.093	105.48	139.64	0	0	0	0	0	0	0	0	0	0	12	1	1	0	265.63	906.17	506.56	0	0	0	0	0	0	0	0	0	0	0	0	49	NaN	0	0
544	1	0	0	0	0	70.1	65.524	6.7183	0	0	0	0	0	0	0	0	0	0	12	1	1	0	345.41	844.96	511.05	0	0	0	0	0	0	0	0	0	0	0	0	49	NaN	0	0
545	1	0	0	0	0	93.813	43.512	108.15	0	0	0	0	0	0	0	0	0	0	12	1	1	0	339.6	786.72	553.86	0	0	0	0	141.13	135.66	0	0	0	0	0	0	49	138.4	0	0
546	1	0	0	0	0	14.996	67.128	160.12	0	0	0	0	0	0	0	0	0	0	13	1	1	0	578.37	667.86	369.24	0	0	0	0	145.36	0	0	0	0	0	0	0	74	145.36	0	0
547	1	0	0	0	0	-29.783	70.456	37.522	0	0	0	0	0	0	0	0	0	0	13	1	1	0	448.59	650.82	351.16	0	0	0	0	161.12	148.83	171.02	0	0	0	0	0	74	160.32	0	0
548	1	0	0	0	0	-54.135	72.503	146.38	0	0	0	0	0	0	0	0	0	0	13	1	1	0	409.82	617.75	352.04	0	0	0	0	155.01	164.75	139.47	151.99	0	0	0	0	74	152.81	0	0
549	1	0	0	0	0	14.056	108.82	170.41	0	0	0	0	0	0	0	0	0	0	13	1	1	0	552.53	675.96	295.77	0	0	0	0	165.89	151.99	0	0	0	0	0	0	74	158.94	0	0
550	1	0	0	0	0	30.931	87.282	165.51	0	0	0	0	0	0	0	0	0	0	13	1	1	0	593.77	667.71	321.96	0	0	0	0	168.96	147.03	156.12	0	0	0	0	0	74	157.37	0	0
551	1	0	0	0	0	-31.114	95.266	117.34	0	0	0	0	0	0	0	0	0	0	13	1	1	0	439.73	648.35	303.87	0	0	0	0	166.28	158.97	0	0	0	0	0	0	74	162.63	0	0
552	1	0	0	0	0	-90.043	95.275	54.771	0	0	0	0	0	0	0	0	0	0	13	1	1	0	366.99	525.47	300.51	0	0	0	0	172.9	154.67	0	0	0	0	0	0	74	163.78	0	0
553	1	0	0	0	0	-55.519	81.22	133.53	0	0	0	0	0	0	0	0	0	0	13	1	1	0	383.36	572.5	342.68	0	0	0	0	172.53	151.39	142.79	0	0	0	0	0	74	155.57	0	0
554	1	0	0	0	0	7.9155	68.184	62.123	0	0	0	0	0	0	0	0	0	0	13	1	1	0	533.43	681.22	334.73	0	0	0	0	0	0	0	0	0	0	0	0	74	NaN	0	0
555	1	0	0	0	0	-94.778	97.809	77.795	0	0	0	0	0	0	0	0	0	0	13	1	1	0	372.98	478.71	282.96	0	0	0	0	177.77	0	0	0	0	0	0	0	74	177.77	0	0
556	1	0	0	0	0	-97.035	125.61	39.028	0	0	0	0	0	0	0	0	0	0	13	1	1	0	378.4	527.18	260.92	0	0	0	0	0	0	0	0	0	0	0	0	74	NaN	0	0
557	1	0	0	0	0	-126.01	94.816	105.23	0	0	0	0	0	0	0	0	0	0	13	1	1	0	389.61	435.14	300.44	0	0	0	0	157.11	0	0	0	0	0	0	0	74	157.11	0	0
558	1	0	0	0	0	61.657	106.64	1.0134	0	0	0	0	0	0	0	0	0	0	13	1	1	0	650.1	629.9	312.16	0	0	0	0	141.63	0	0	0	0	0	0	0	74	141.63	0	0
559	1	0	0	0	0	-14.977	122.04	21.089	0	0	0	0	0	0	0	0	0	0	13	1	1	0	485.3	665.17	270.86	0	0	0	0	0	0	0	0	0	0	0	0	74	NaN	0	0
560	1	0	0	0	0	-6.149	93.322	60.92	0	0	0	0	0	0	0	0	0	0	13	1	1	0	428.88	625.2	258.66	0	0	0	0	0	0	0	0	0	0	0	0	74	NaN	0	0
561	1	0	0	0	0	-31.931	70.098	62.829	0	0	0	0	0	0	0	0	0	0	13	1	1	0	480.44	647.03	391.33	0	0	0	0	0	0	0	0	0	0	0	0	74	NaN	0	0
562	1	0	0	0	0	-16.138	88.859	130.88	0	0	0	0	0	0	0	0	0	0	13	1	1	0	415.81	621.32	300.94	0	0	0	0	0	0	0	0	0	0	0	0	74	NaN	0	0
563	1	0	0	0	0	-83.002	91.408	44.941	0	0	0	0	0	0	0	0	0	0	13	1	1	0	379.33	571.95	294.5	0	0	0	0	170.37	0	0	0	0	0	0	0	74	170.37	0	0
564	1	0	0	0	0	-53.908	124.88	37.27	0	0	0	0	0	0	0	0	0	0	13	1	1	0	402	589.81	252.55	0	0	0	0	0	0	0	0	0	0	0	0	74	NaN	0	0
565	1	0	0	0	0	-84.37	65.641	29.05	0	0	0	0	0	0	0	0	0	0	13	1	1	0	373.25	529.01	359.88	0	0	0	0	154.23	151.01	0	0	0	0	0	0	74	152.62	0	0
566	1	0	0	0	0	-25.457	67.538	102.25	0	0	0	0	0	0	0	0	0	0	13	1	1	0	600.59	633.56	399.43	0	0	0	0	0	0	0	0	0	0	0	0	74	NaN	0	0
567	1	0	0	0	0	136.95	74.019	109.46	0	0	0	0	0	0	0	0	0	0	13	1	1	0	611.68	378.54	272.49	0	0	0	0	0	0	0	0	0	0	0	0	74	NaN	0	0
568	1	0	0	0	0	-35.935	81.654	69.718	0	0	0	0	0	0	0	0	0	0	13	1	1	0	513.92	669.52	360.76	0	0	0	0	0	0	0	0	0	0	0	0	74	NaN	0	0
569	1	0	0	0	0	-44.084	66.182	174.53	0	0	0	0	0	0	0	0	0	0	13	1	1	0	424.31	593.59	390.74	0	0	0	0	0	0	0	0	0	0	0	0	74	NaN	0	0
570	1	0	0	0	0	-59.326	31.369	129.86	0	0	0	0	0	0	0	0	0	0	13	1	1	0	401.58	559.53	382.8	0	0	0	0	119.72	0	0	0	0	0	0	0	74	119.72	0	0
571	1	0	0	0	0	3.4975	148.99	66.387	0	0	0	0	0	0	0	0	0	0	13	1	1	0	565.29	652.36	263.96	0	0	0	0	0	0	0	0	0	0	0	0	74	NaN	0	0
572	1	0	0	0	0	2.0141	58.844	80.787	0	0	0	0	0	0	0	0	0	0	13	1	1	0	529.42	608.45	231.83	0	0	0	0	0	0	0	0	0	0	0	0	74	NaN	0	0
573	1	0	0	0	0	22.893	131.69	75.886	0	0	0	0	0	0	0	0	0	0	13	1	1	0	614.26	645.41	287.84	0	0	0	0	149	143.52	0	0	0	0	0	0	74	146.26	0	0
574	1	0	0	0	0	176.72	93.565	8.7349	0	0	0	0	0	0	0	0	0	0	13	1	1	0	545.13	362.41	269.15	0	0	0	0	0	0	0	0	0	0	0	0	74	NaN	0	0
575	1	0	0	0	0	74.791	85.431	135.98	0	0	0	0	0	0	0	0	0	0	13	1	1	0	698.41	555.77	301.49	0	0	0	0	0	0	0	0	0	0	0	0	74	NaN	0	0
576	1	0	0	0	0	179.22	85.557	70.072	0	0	0	0	0	0	0	0	0	0	13	1	1	0	644.49	394.29	365.35	0	0	0	0	0	0	0	0	0	0	0	0	74	NaN	0	0
577	1	0	0	0	0	-159.96	121.79	87.99	0	0	0	0	0	0	0	0	0	0	13	2	1	0	368.85	856.62	301.27	0	0	0	0	126.75	132.56	151.61	0	0	0	0	0	27	136.97	0	0
578	1	0	0	0	0	29.767	91.594	21.897	0	0	0	0	0	0	0	0	0	0	13	2	1	0	432.88	970.57	332.5	0	0	0	0	159.56	144.66	0	0	0	0	0	0	27	152.11	0	0
579	1	0	0	0	0	-33.517	96.85	14.366	0	0	0	0	0	0	0	0	0	0	13	2	1	0	372.31	968.26	334.23	0	0	0	0	157.89	0	0	0	0	0	0	0	27	157.89	0	0
580	1	0	0	0	0	-59.192	111.26	95.559	0	0	0	0	0	0	0	0	0	0	13	2	1	0	339.08	934.9	322.43	0	0	0	0	149.32	0	0	0	0	0	0	0	27	149.32	0	0
581	1	0	0	0	0	119.99	80.542	173.09	0	0	0	0	0	0	0	0	0	0	13	2	1	0	456.29	869.21	351.51	0	0	0	0	135.68	139.57	0	0	0	0	0	0	27	137.63	0	0
582	1	0	0	0	0	-123.6	104.66	75.866	0	0	0	0	0	0	0	0	0	0	13	2	1	0	340.81	872.44	335.74	0	0	0	0	168.23	123.19	0	0	0	0	0	0	27	145.71	0	0
583	1	0	0	0	0	25.548	61.634	35.372	0	0	0	0	0	0	0	0	0	0	13	2	1	0	426.38	957.87	386.1	0	0	0	0	0	0	0	0	0	0	0	0	27	NaN	0	0
584	1	0	0	0	0	-61.897	62.12	48.567	0	0	0	0	0	0	0	0	0	0	13	2	1	0	352.62	949.5	368.88	0	0	0	0	141.75	0	0	0	0	0	0	0	27	141.75	0	0
585	1	0	0	0	0	-81.575	114.28	173.91	0	0	0	0	0	0	0	0	0	0	13	2	1	0	346.92	894.49	291.42	0	0	0	0	146.29	0	0	0	0	0	0	0	27	146.29	0	0
586	1	0	0	0	0	-155.35	48.942	19.855	0	0	0	0	0	0	0	0	0	0	13	2	1	0	367.75	857.75	371.02	0	0	0	0	119.91	0	0	0	0	0	0	0	27	119.91	0	0
587	1	0	0	0	0	174.96	114.5	89.569	0	0	0	0	0	0	0	0	0	0	13	2	1	0	436.31	856.32	313.36	0	0	0	0	175.06	0	0	0	0	0	0	0	27	175.06	0	0
588	1	0	0	0	0	0.21921	71.092	35.413	0	0	0	0	0	0	0	0	0	0	13	2	1	0	411.05	971.68	292.14	0	0	0	0	0	0	0	0	0	0	0	0	27	NaN	0	0
589	1	0	0	0	0	-30.506	170.19	120.78	0	0	0	0	0	0	0	0	0	0	13	2	1	0	363.31	941.49	279.02	0	0	0	0	0	0	0	0	0	0	0	0	27	NaN	0	0
590	1	0	0	0	0	65.707	37.739	17.1	0	0	0	0	0	0	0	0	0	0	13	2	1	0	445.06	897.55	387.37	0	0	0	0	0	0	0	0	0	0	0	0	27	NaN	0	0
591	1	0	0	0	0	82.804	81.948	111.55	0	0	0	0	0	0	0	0	0	0	13	2	1	0	455.39	912.54	348.57	0	0	0	0	0	0	0	0	0	0	0	0	27	NaN	0	0
592	1	0	0	0	0	113.21	113.42	29.324	0	0	0	0	0	0	0	0	0	0	13	2	1	0	439.98	907.26	271.34	0	0	0	0	138.11	138.35	0	0	0	0	0	0	27	138.23	0	0
593	1	0	0	0	0	49.367	130.69	79.218	0	0	0	0	0	0	0	0	0	0	13	2	1	0	448.92	943.26	300.55	0	0	0	0	138.02	172.47	0	0	0	0	0	0	27	155.24	0	0
594	1	0	0	0	0	-161.72	158.94	110.57	0	0	0	0	0	0	0	0	0	0	13	2	1	0	406.25	873.11	277.98	0	0	0	0	153.76	159.97	0	0	0	0	0	0	27	156.86	0	0
595	1	0	0	0	0	97.895	80.135	70.05	0	0	0	0	0	0	0	0	0	0	14	1	1	0	622.36	437.93	283.22	0	0	0	0	171.6	0	0	0	0	0	0	0	33	171.6	0	0
596	1	0	0	0	0	-130.31	100.95	5.7621	0	0	0	0	0	0	0	0	0	0	14	1	1	0	491.16	357.7	261.32	0	0	0	0	130.88	175.56	157.78	0	0	0	0	0	33	154.74	0	0
597	1	0	0	0	0	-109.62	55.65	107.88	0	0	0	0	0	0	0	0	0	0	14	1	1	0	483.46	388.81	301.19	0	0	0	0	134.18	144.73	0	0	0	0	0	0	33	139.46	0	0
598	1	0	0	0	0	99.946	123.93	95.731	0	0	0	0	0	0	0	0	0	0	14	1	1	0	608.44	443.61	209.29	0	0	0	0	141.13	0	0	0	0	0	0	0	33	141.13	0	0
599	1	0	0	0	0	94.444	89.985	173.24	0	0	0	0	0	0	0	0	0	0	14	1	1	0	571.18	345.94	271.6	0	0	0	0	177.79	0	0	0	0	0	0	0	33	177.79	0	0
600	1	0	0	0	0	34.071	68.343	103.84	0	0	0	0	0	0	0	0	0	0	14	1	1	0	595.46	497.6	281.55	0	0	0	0	127.43	138.52	0	0	0	0	0	0	33	132.98	0	0
601	1	0	0	0	0	171.56	71.123	18.181	0	0	0	0	0	0	0	0	0	0	14	1	1	0	523.78	336.93	274.39	0	0	0	0	0	0	0	0	0	0	0	0	33	NaN	0	0
602	1	0	0	0	0	100.11	146.15	112.2	0	0	0	0	0	0	0	0	0	0	14	1	1	0	583.91	409.62	179.3	0	0	0	0	148.87	146.35	0	0	0	0	0	0	33	147.61	0	0
603	1	0	0	0	0	67.602	81.346	97.148	0	0	0	0	0	0	0	0	0	0	14	1	1	0	619.3	467.56	249.45	0	0	0	0	175.17	168.45	0	0	0	0	0	0	33	171.81	0	0
604	1	0	0	0	0	106.31	66.89	80.086	0	0	0	0	0	0	0	0	0	0	14	1	1	0	606.6	397.07	311.73	0	0	0	0	163.91	132.66	155.24	0	0	0	0	0	33	150.6	0	0
605	1	0	0	0	0	92.814	97.165	7.6876	0	0	0	0	0	0	0	0	0	0	14	1	1	0	628.76	413.66	243.36	0	0	0	0	148.94	142.12	0	0	0	0	0	0	33	145.53	0	0
606	1	0	0	0	0	150.46	54.075	151.71	0	0	0	0	0	0	0	0	0	0	14	1	1	0	570.78	365.23	318.21	0	0	0	0	149.03	154.18	128.93	0	0	0	0	0	33	144.05	0	0
607	1	0	0	0	0	-97.438	134.98	5.3093	0	0	0	0	0	0	0	0	0	0	14	1	1	0	486.41	435.02	203.51	0	0	0	0	170.65	145.37	0	0	0	0	0	0	33	158.01	0	0
608	1	0	0	0	0	-119.49	125.11	10.028	0	0	0	0	0	0	0	0	0	0	14	1	1	0	478.41	389	225.07	0	0	0	0	139.78	156.15	0	0	0	0	0	0	33	147.97	0	0
609	1	0	0	0	0	-137.34	123.99	30.769	0	0	0	0	0	0	0	0	0	0	14	1	1	0	518.12	353.08	223.42	0	0	0	0	160.32	133.96	0	0	0	0	0	0	33	147.14	0	0
610	1	0	0	0	0	-165.68	44.528	40.297	0	0	0	0	0	0	0	0	0	0	14	1	1	0	521.46	367.3	316.25	0	0	0	0	136.01	159.94	167.83	0	0	0	0	0	33	154.59	0	0
611	1	0	0	0	0	-20.849	159.38	159.74	0	0	0	0	0	0	0	0	0	0	14	1	1	0	514.81	473.56	192.28	0	0	0	0	134.43	0	0	0	0	0	0	0	33	134.43	0	0
612	1	0	0	0	0	34.869	153.92	128.86	0	0	0	0	0	0	0	0	0	0	14	1	1	0	545.41	440.31	168.82	0	0	0	0	156.86	143.8	161.22	0	0	0	0	0	33	153.96	0	0
613	1	0	0	0	0	152.07	119.72	56.738	0	0	0	0	0	0	0	0	0	0	14	1	1	0	560.91	370.35	199.1	0	0	0	0	147.66	0	0	0	0	0	0	0	33	147.66	0	0
614	1	0	0	0	0	8.9582	139.46	22.08	0	0	0	0	0	0	0	0	0	0	14	1	1	0	574.15	472.35	200.51	0	0	0	0	126.79	0	0	0	0	0	0	0	33	126.79	0	0
615	1	0	0	0	0	65.555	26.147	13.119	0	0	0	0	0	0	0	0	0	0	14	1	1	0	588.86	432.69	344.5	0	0	0	0	0	0	0	0	0	0	0	0	33	NaN	0	0
616	1	0	0	0	0	-49.921	76.562	161.86	0	0	0	0	0	0	0	0	0	0	14	1	1	0	494.33	476.37	283.23	0	0	0	0	0	0	0	0	0	0	0	0	33	NaN	0	0
617	1	0	0	0	0	145.7	131.1	77.48	0	0	0	0	0	0	0	0	0	0	14	1	1	0	567.69	350.19	239.73	0	0	0	0	0	0	0	0	0	0	0	0	33	NaN	0	0
618	1	0	0	0	0	54.831	109.59	163.88	0	0	0	0	0	0	0	0	0	0	14	1	1	0	585.83	503.75	235.05	0	0	0	0	147.06	0	0	0	0	0	0	0	33	147.06	0	0
619	1	0	0	0	0	55.485	34.003	75.759	0	0	0	0	0	0	0	0	0	0	14	1	1	0	535.22	511.94	278.43	0	0	0	0	0	0	0	0	0	0	0	0	33	NaN	0	0
620	1	0	0	0	0	-61.117	122.16	116.1	0	0	0	0	0	0	0	0	0	0	14	1	1	0	487.31	459.26	228.97	0	0	0	0	0	0	0	0	0	0	0	0	33	NaN	0	0
621	1	0	0	0	0	-124.9	57.331	22.521	0	0	0	0	0	0	0	0	0	0	14	1	1	0	491.75	387.52	274.47	0	0	0	0	0	0	0	0	0	0	0	0	33	NaN	0	0
622	1	0	0	0	0	-7.939	66.42	128.8	0	0	0	0	0	0	0	0	0	0	14	2	1	0	606.05	757.99	303.81	0	0	0	0	145.41	0	0	0	0	0	0	0	23	145.41	0	0
623	1	0	0	0	0	49.879	95.586	51.274	0	0	0	0	0	0	0	0	0	0	14	2	1	0	643.29	735.43	292.67	0	0	0	0	141.46	138.39	157.6	131.08	0	0	0	0	23	142.13	0	0
624	1	0	0	0	0	-153.75	93.111	168.15	0	0	0	0	0	0	0	0	0	0	14	2	1	0	574.49	630.47	280.75	0	0	0	0	141.17	118.97	143.78	140.93	0	0	0	0	23	136.21	0	0
625	1	0	0	0	0	-52.508	101.82	25.449	0	0	0	0	0	0	0	0	0	0	14	2	1	0	548.41	736.08	272.21	0	0	0	0	144	0	0	0	0	0	0	0	23	144	0	0
626	1	0	0	0	0	-1.887	115.38	36.722	0	0	0	0	0	0	0	0	0	0	14	2	1	0	587.14	753.51	253.07	0	0	0	0	143.87	120.5	139.31	127.46	0	0	0	0	23	132.78	0	0
627	1	0	0	0	0	93.273	80.98	165.88	0	0	0	0	0	0	0	0	0	0	14	2	1	0	657.94	689.2	299.05	0	0	0	0	139.81	142.1	123.88	0	0	0	0	0	23	135.26	0	0
628	1	0	0	0	0	52.028	112.28	150.7	0	0	0	0	0	0	0	0	0	0	14	2	1	0	626.87	730.66	243.38	0	0	0	0	132.5	131.36	0	0	0	0	0	0	23	131.93	0	0
629	1	0	0	0	0	-167.36	57.846	149.76	0	0	0	0	0	0	0	0	0	0	14	2	1	0	593.53	636.98	319.44	0	0	0	0	148.89	120.44	151.41	149.24	0	0	0	0	23	142.5	0	0
630	1	0	0	0	0	45.656	44.782	167.26	0	0	0	0	0	0	0	0	0	0	14	2	1	0	627.43	731.42	333.73	0	0	0	0	132.58	129.08	142.09	0	0	0	0	0	23	134.59	0	0
631	1	0	0	0	0	133.37	85.622	156.57	0	0	0	0	0	0	0	0	0	0	14	2	1	0	639.39	645.79	300.97	0	0	0	0	142.83	120.44	145.17	132.12	0	0	0	0	23	135.14	0	0
632	1	0	0	0	0	139.25	144.43	115.37	0	0	0	0	0	0	0	0	0	0	14	2	1	0	595.72	669.29	220.65	0	0	0	0	0	0	0	0	0	0	0	0	23	NaN	0	0
633	1	0	0	0	0	146.11	106.21	101.87	0	0	0	0	0	0	0	0	0	0	14	2	1	0	617.2	639.35	257.82	0	0	0	0	0	0	0	0	0	0	0	0	23	NaN	0	0
634	1	0	0	0	0	-21.873	143.33	154.69	0	0	0	0	0	0	0	0	0	0	14	2	1	0	588.86	715.77	224.1	0	0	0	0	141.02	0	0	0	0	0	0	0	23	141.02	0	0
635	1	0	0	0	0	-152.28	29.252	101.96	0	0	0	0	0	0	0	0	0	0	14	2	1	0	591.73	672.62	349.84	0	0	0	0	151.38	121.59	0	0	0	0	0	0	23	136.48	0	0
636	1	0	0	0	0	112.15	128.36	87.639	0	0	0	0	0	0	0	0	0	0	14	2	1	0	640.24	679.14	251.67	0	0	0	0	137.11	137.13	0	0	0	0	0	0	23	137.12	0	0
637	1	0	0	0	0	-118.96	67.697	96.8	0	0	0	0	0	0	0	0	0	0	14	2	1	0	549.71	658.32	311.01	0	0	0	0	133.41	125.93	0	0	0	0	0	0	23	129.67	0	0
638	1	0	0	0	0	-136.38	123.11	20.741	0	0	0	0	0	0	0	0	0	0	14	2	1	0	554.27	660.98	246.91	0	0	0	0	153.25	147.09	0	0	0	0	0	0	23	150.17	0	0
639	1	0	0	0	0	83.723	71.846	121.78	0	0	0	0	0	0	0	0	0	0	14	2	1	0	637.71	679.52	337.36	0	0	0	0	0	0	0	0	0	0	0	0	23	NaN	0	0
640	1	0	0	0	0	66.797	68.23	147.97	0	0	0	0	0	0	0	0	0	0	14	3	1	0	553.75	788.51	311.59	0	0	0	0	133.18	139.22	0	0	0	0	0	0	16	136.2	0	0
641	1	0	0	0	0	90.355	125.01	88.692	0	0	0	0	0	0	0	0	0	0	14	3	1	0	545.14	746.88	275.89	0	0	0	0	0	0	0	0	0	0	0	0	16	NaN	0	0
642	1	0	0	0	0	61.412	119.95	26.367	0	0	0	0	0	0	0	0	0	0	14	3	1	0	552.26	787.38	266.71	0	0	0	0	138.56	0	0	0	0	0	0	0	16	138.56	0	0
643	1	0	0	0	0	13.83	82.662	3.2631	0	0	0	0	0	0	0	0	0	0	14	3	1	0	530.02	819.75	292.8	0	0	0	0	149.49	129.74	0	0	0	0	0	0	16	139.62	0	0
644	1	0	0	0	0	-3.7531	80.405	179.26	0	0	0	0	0	0	0	0	0	0	14	3	1	0	491.31	813.7	312.75	0	0	0	0	0	0	0	0	0	0	0	0	16	NaN	0	0
645	1	0	0	0	0	-32.35	117.38	149.1	0	0	0	0	0	0	0	0	0	0	14	3	1	0	488.67	810.43	265.2	0	0	0	0	123.04	132.43	131.61	0	0	0	0	0	16	129.03	0	0
646	1	0	0	0	0	174.38	88.177	164.12	0	0	0	0	0	0	0	0	0	0	14	3	1	0	502.19	722.85	315.92	0	0	0	0	0	0	0	0	0	0	0	0	16	NaN	0	0
647	1	0	0	0	0	-95.423	134.49	61.726	0	0	0	0	0	0	0	0	0	0	14	3	1	0	470.19	767.39	257.05	0	0	0	0	129.26	0	0	0	0	0	0	0	16	129.26	0	0
648	1	0	0	0	0	-172.02	76.736	7.2735	0	0	0	0	0	0	0	0	0	0	14	3	1	0	501.84	751.32	268.3	0	0	0	0	0	0	0	0	0	0	0	0	16	NaN	0	0
649	1	0	0	0	0	127.97	47.298	133.93	0	0	0	0	0	0	0	0	0	0	14	4	1	0	290.85	593.65	294.03	0	0	0	0	0	0	0	0	0	0	0	0	33	NaN	0	0
650	1	0	0	0	0	175.09	67.106	148.16	0	0	0	0	0	0	0	0	0	0	14	4	1	0	255.07	575.21	268.27	0	0	0	0	0	0	0	0	0	0	0	0	33	NaN	0	0
651	1	0	0	0	0	149.06	87.13	16.632	0	0	0	0	0	0	0	0	0	0	14	4	1	0	318.1	592.03	246.52	0	0	0	0	154.47	144.39	0	0	0	0	0	0	33	149.43	0	0
652	1	0	0	0	0	-175.78	118.55	141.55	0	0	0	0	0	0	0	0	0	0	14	4	1	0	275.79	583.63	226.3	0	0	0	0	133.23	160.58	0	0	0	0	0	0	33	146.9	0	0
653	1	0	0	0	0	147.03	122.68	106.44	0	0	0	0	0	0	0	0	0	0	14	4	1	0	328.34	609.95	215.23	0	0	0	0	158.3	0	0	0	0	0	0	0	33	158.3	0	0
654	1	0	0	0	0	-82.325	52.525	68.616	0	0	0	0	0	0	0	0	0	0	14	4	1	0	202.85	671.81	288.35	0	0	0	0	0	0	0	0	0	0	0	0	33	NaN	0	0
655	1	0	0	0	0	122.52	127.81	68.176	0	0	0	0	0	0	0	0	0	0	14	4	1	0	323.05	653.73	183.55	0	0	0	0	0	0	0	0	0	0	0	0	33	NaN	0	0
656	1	0	0	0	0	-33.629	145.36	89.022	0	0	0	0	0	0	0	0	0	0	14	4	1	0	265.64	712.53	185.48	0	0	0	0	0	0	0	0	0	0	0	0	33	NaN	0	0
657	1	0	0	0	0	160.12	128.27	15.135	0	0	0	0	0	0	0	0	0	0	14	4	1	0	279.97	611.32	192.2	0	0	0	0	0	0	0	0	0	0	0	0	33	NaN	0	0
658	1	0	0	0	0	-92.457	131.88	88.512	0	0	0	0	0	0	0	0	0	0	14	4	1	0	226.46	665.72	212.03	0	0	0	0	0	0	0	0	0	0	0	0	33	NaN	0	0
659	1	0	0	0	0	-149.05	86.105	5.5369	0	0	0	0	0	0	0	0	0	0	15	1	1	0	748.9	422.98	281.37	0	0	0	0	147.98	141.69	146.35	0	0	0	0	0	20	145.34	0	0
660	1	0	0	0	0	162.84	103.75	57.594	0	0	0	0	0	0	0	0	0	0	15	1	1	0	791.55	425.78	262.51	0	0	0	0	149.13	161.08	124	154.24	0	0	0	0	20	147.11	0	0
661	1	0	0	0	0	158.96	79.245	122.47	0	0	0	0	0	0	0	0	0	0	15	1	1	0	780.52	420.39	309.07	0	0	0	0	157.52	132.42	0	0	0	0	0	0	20	144.97	0	0
662	1	0	0	0	0	125.14	59.917	44.186	0	0	0	0	0	0	0	0	0	0	15	1	1	0	812.98	455.75	312.73	0	0	0	0	166.18	147.87	120.06	119.08	0	0	0	0	20	138.3	0	0
663	1	0	0	0	0	-68.798	84.493	93.789	0	0	0	0	0	0	0	0	0	0	15	1	1	0	723.35	484.86	278.98	0	0	0	0	138.55	123.53	148.84	0	0	0	0	0	20	136.98	0	0
664	1	0	0	0	0	109.04	107.01	119.63	0	0	0	0	0	0	0	0	0	0	15	1	1	0	826.4	459.5	270.87	0	0	0	0	136.59	0	0	0	0	0	0	0	20	136.59	0	0
665	1	0	0	0	0	-100.53	59.096	19.032	0	0	0	0	0	0	0	0	0	0	15	1	1	0	733.93	453.17	313.53	0	0	0	0	149.74	0	0	0	0	0	0	0	20	149.74	0	0
666	1	0	0	0	0	-108.96	124.37	17.067	0	0	0	0	0	0	0	0	0	0	15	1	1	0	729.88	449.44	248.49	0	0	0	0	109.98	128.49	136.73	153.89	0	0	0	0	20	132.27	0	0
667	1	0	0	0	0	-155.13	17.733	147.14	0	0	0	0	0	0	0	0	0	0	15	1	1	0	777.94	475.81	335.15	0	0	0	0	130.26	0	0	0	0	0	0	0	20	130.26	0	0
668	1	0	0	0	0	-35.13	141.15	118.47	0	0	0	0	0	0	0	0	0	0	15	1	1	0	751.96	487.88	233.1	0	0	0	0	130.33	0	0	0	0	0	0	0	20	130.33	0	0
669	1	0	0	0	0	-178.95	93.316	94.332	0	0	0	0	0	0	0	0	0	0	15	1	1	0	765.75	441.08	222.94	0	0	0	0	160.24	0	0	0	0	0	0	0	20	160.24	0	0
670	1	0	0	0	0	-151.76	76.48	92.577	0	0	0	0	0	0	0	0	0	0	15	1	1	0	807.79	498.79	231.98	0	0	0	0	0	0	0	0	0	0	0	0	20	NaN	0	0
671	1	0	0	0	0	54.134	59.776	154.16	0	0	0	0	0	0	0	0	0	0	15	1	1	0	811.55	501.42	313.48	0	0	0	0	124.96	0	0	0	0	0	0	0	20	124.96	0	0
672	1	0	0	0	0	-42.701	54.943	60.014	0	0	0	0	0	0	0	0	0	0	15	1	1	0	752.42	508.69	312.92	0	0	0	0	129.96	0	0	0	0	0	0	0	20	129.96	0	0
673	1	0	0	0	0	-22.857	95.111	92.575	0	0	0	0	0	0	0	0	0	0	16	1	1	0	346.77	558.49	282.21	0	0	0	0	148.62	154.7	0	0	0	0	0	0	41	151.66	0	0
674	1	0	0	0	0	-10.007	127.62	107.66	0	0	0	0	0	0	0	0	0	0	16	1	1	0	394.62	560.6	263.62	0	0	0	0	168.7	0	0	0	0	0	0	0	41	168.7	0	0
675	1	0	0	0	0	69.563	94.834	53.558	0	0	0	0	0	0	0	0	0	0	16	1	1	0	486.8	507.39	307.49	0	0	0	0	143.04	160.49	0	0	0	0	0	0	41	151.77	0	0
676	1	0	0	0	0	-62.705	93.008	94.315	0	0	0	0	0	0	0	0	0	0	16	1	1	0	297.07	511.8	270.29	0	0	0	0	168.55	136.28	177.21	151.1	0	0	0	0	41	158.29	0	0
677	1	0	0	0	0	16.044	93.008	94.666	0	0	0	0	0	0	0	0	0	0	16	1	1	0	407.91	561.22	306.25	0	0	0	0	0	0	0	0	0	0	0	0	41	NaN	0	0
678	1	0	0	0	0	-9.2909	76.177	105.59	0	0	0	0	0	0	0	0	0	0	16	1	1	0	365.39	555.7	321.45	0	0	0	0	0	0	0	0	0	0	0	0	41	NaN	0	0
679	1	0	0	0	0	-130.58	66.101	51.41	0	0	0	0	0	0	0	0	0	0	16	1	1	0	313.69	388.12	324.28	0	0	0	0	134.69	170.54	155.06	0	0	0	0	0	41	153.43	0	0
680	1	0	0	0	0	3.9845	73.938	161.34	0	0	0	0	0	0	0	0	0	0	16	1	1	0	457.1	543.85	322.36	0	0	0	0	0	0	0	0	0	0	0	0	41	NaN	0	0
681	1	0	0	0	0	-67.328	89.597	62.165	0	0	0	0	0	0	0	0	0	0	16	1	1	0	312.57	533.36	310.51	0	0	0	0	0	0	0	0	0	0	0	0	41	NaN	0	0
682	1	0	0	0	0	-36.498	136.54	12.096	0	0	0	0	0	0	0	0	0	0	16	1	1	0	331.78	531.93	237.9	0	0	0	0	129.67	134.45	167.48	158.07	0	0	0	0	41	147.42	0	0
683	1	0	0	0	0	-155.48	89.727	76.737	0	0	0	0	0	0	0	0	0	0	16	1	1	0	354.56	363.31	312.07	0	0	0	0	168.75	0	0	0	0	0	0	0	41	168.75	0	0
684	1	0	0	0	0	38.479	104.38	128.24	0	0	0	0	0	0	0	0	0	0	16	1	1	0	446.24	540.36	270.4	0	0	0	0	173.77	156.86	139.36	0	0	0	0	0	41	156.67	0	0
685	1	0	0	0	0	79.427	114.53	49.529	0	0	0	0	0	0	0	0	0	0	16	1	1	0	487.9	453.98	262.08	0	0	0	0	175.02	0	0	0	0	0	0	0	41	175.02	0	0
686	1	0	0	0	0	56.319	101.92	113.48	0	0	0	0	0	0	0	0	0	0	16	1	1	0	475.42	500.07	261.47	0	0	0	0	146.35	0	0	0	0	0	0	0	41	146.35	0	0
687	1	0	0	0	0	-75.225	88.193	7.2994	0	0	0	0	0	0	0	0	0	0	16	1	1	0	279.27	475.96	300.03	0	0	0	0	162.14	172.59	127.48	0	0	0	0	0	41	154.07	0	0
688	1	0	0	0	0	-47.539	119.05	124.88	0	0	0	0	0	0	0	0	0	0	16	1	1	0	304.68	451.56	373.51	0	0	0	0	0	0	0	0	0	0	0	0	41	NaN	0	0
689	1	0	0	0	0	5.9691	22.162	135.71	0	0	0	0	0	0	0	0	0	0	16	1	1	0	292.08	504.19	336.07	0	0	0	0	0	0	0	0	0	0	0	0	41	NaN	0	0
690	1	0	0	0	0	-145.4	59.539	77.971	0	0	0	0	0	0	0	0	0	0	16	1	1	0	328.89	407.94	366.32	0	0	0	0	148.58	0	0	0	0	0	0	0	41	148.58	0	0
691	1	0	0	0	0	-126.3	92.446	134.04	0	0	0	0	0	0	0	0	0	0	16	1	1	0	291.36	431.38	319.49	0	0	0	0	144.1	0	0	0	0	0	0	0	41	144.1	0	0
692	1	0	0	0	0	-33.719	144.04	115.11	0	0	0	0	0	0	0	0	0	0	16	1	1	0	326.19	490.27	217.05	0	0	0	0	127.66	0	0	0	0	0	0	0	41	127.66	0	0
693	1	0	0	0	0	-119.32	116.08	167.73	0	0	0	0	0	0	0	0	0	0	16	1	1	0	326.14	413.03	261.19	0	0	0	0	0	0	0	0	0	0	0	0	41	NaN	0	0
694	1	0	0	0	0	80.148	148.25	61.171	0	0	0	0	0	0	0	0	0	0	16	1	1	0	455.01	474.04	217.57	0	0	0	0	138.39	0	0	0	0	0	0	0	41	138.39	0	0
695	1	0	0	0	0	-23.008	48.976	175.47	0	0	0	0	0	0	0	0	0	0	16	1	1	0	336.95	522.42	366.46	0	0	0	0	0	0	0	0	0	0	0	0	41	NaN	0	0
696	1	0	0	0	0	-9.13	135.29	125.78	0	0	0	0	0	0	0	0	0	0	16	1	1	0	381.47	534.42	227.28	0	0	0	0	161.01	173.02	172.18	138.31	0	0	0	0	41	161.13	0	0
697	1	0	0	0	0	142.06	122.4	17.224	0	0	0	0	0	0	0	0	0	0	16	1	1	0	428.46	386.86	251.5	0	0	0	0	0	0	0	0	0	0	0	0	41	NaN	0	0
698	1	0	0	0	0	-53.337	114.01	96.769	0	0	0	0	0	0	0	0	0	0	16	1	1	0	291.53	471.78	248.19	0	0	0	0	175.11	0	0	0	0	0	0	0	41	175.11	0	0
699	1	0	0	0	0	150.62	166.61	9.5014	0	0	0	0	0	0	0	0	0	0	16	1	1	0	414.98	477.21	197.24	0	0	0	0	142.34	0	0	0	0	0	0	0	41	142.34	0	0
700	1	0	0	0	0	19.362	156.5	85.163	0	0	0	0	0	0	0	0	0	0	16	1	1	0	377.75	498.5	198.11	0	0	0	0	150.55	0	0	0	0	0	0	0	41	150.55	0	0
701	1	0	0	0	0	47.993	140.61	147.84	0	0	0	0	0	0	0	0	0	0	16	1	1	0	429.77	516.42	228.22	0	0	0	0	149.74	150.31	0	0	0	0	0	0	41	150.03	0	0
702	1	0	0	0	0	143.67	130.15	44.307	0	0	0	0	0	0	0	0	0	0	16	1	1	0	446.26	432.25	221.66	0	0	0	0	0	0	0	0	0	0	0	0	41	NaN	0	0
703	1	0	0	0	0	-159.77	123.94	107.67	0	0	0	0	0	0	0	0	0	0	16	1	1	0	390.48	380.94	269.03	0	0	0	0	0	0	0	0	0	0	0	0	41	NaN	0	0
704	1	0	0	0	0	110.62	103.35	26.155	0	0	0	0	0	0	0	0	0	0	16	1	1	0	473.03	427.36	279.19	0	0	0	0	0	0	0	0	0	0	0	0	41	NaN	0	0
705	1	0	0	0	0	-165.1	89.426	83.065	0	0	0	0	0	0	0	0	0	0	16	1	1	0	411	417.22	207.64	0	0	0	0	0	0	0	0	0	0	0	0	41	NaN	0	0
706	1	0	0	0	0	89.301	102.02	2.4246	0	0	0	0	0	0	0	0	0	0	16	1	1	0	462.34	426.16	247.29	0	0	0	0	0	0	0	0	0	0	0	0	41	NaN	0	0
707	1	0	0	0	0	-65.342	142.34	37.524	0	0	0	0	0	0	0	0	0	0	16	1	1	0	341.68	461.58	194.51	0	0	0	0	154.27	0	0	0	0	0	0	0	41	154.27	0	0
708	1	0	0	0	0	-146.32	115.33	69.727	0	0	0	0	0	0	0	0	0	0	16	2	1	0	912.09	709.97	259.45	0	0	0	0	132.07	132.28	167.95	0	0	0	0	0	41	144.1	0	0
709	1	0	0	0	0	-122.32	136.11	36.977	0	0	0	0	0	0	0	0	0	0	16	2	1	0	889.22	743.58	272.16	0	0	0	0	140.59	0	0	0	0	0	0	0	41	140.59	0	0
710	1	0	0	0	0	-133.97	71.203	103.48	0	0	0	0	0	0	0	0	0	0	16	2	1	0	913.43	709.16	308.09	0	0	0	0	0	0	0	0	0	0	0	0	41	NaN	0	0
711	1	0	0	0	0	-115.81	44.752	151.44	0	0	0	0	0	0	0	0	0	0	16	2	1	0	892.3	744.48	323.81	0	0	0	0	145.63	150.22	0	0	0	0	0	0	41	147.92	0	0
712	1	0	0	0	0	-18.413	107.77	96.244	0	0	0	0	0	0	0	0	0	0	16	2	1	0	933.43	866.42	264.23	0	0	0	0	141.13	171.22	0	0	0	0	0	0	41	156.17	0	0
713	1	0	0	0	0	-81.377	90.649	54.607	0	0	0	0	0	0	0	0	0	0	16	2	1	0	879.37	796.54	280.34	0	0	0	0	142.09	145.16	0	0	0	0	0	0	41	143.62	0	0
714	1	0	0	0	0	-51.257	42.127	103.92	0	0	0	0	0	0	0	0	0	0	16	2	1	0	935.74	854.59	329.44	0	0	0	0	0	0	0	0	0	0	0	0	41	NaN	0	0
715	1	0	0	0	0	-57.652	120.62	34.787	0	0	0	0	0	0	0	0	0	0	16	2	1	0	900.04	828.98	245.68	0	0	0	0	139.83	0	0	0	0	0	0	0	41	139.83	0	0
716	1	0	0	0	0	172.54	95.438	129.48	0	0	0	0	0	0	0	0	0	0	16	2	1	0	957.83	696.39	242.88	0	0	0	0	0	0	0	0	0	0	0	0	41	NaN	0	0
717	1	0	0	0	0	-166.01	103.74	70.244	0	0	0	0	0	0	0	0	0	0	16	2	1	0	959.85	680.62	288.63	0	0	0	0	172.62	137.86	0	0	0	0	0	0	41	155.24	0	0
718	1	0	0	0	0	-173.51	71.826	71.099	0	0	0	0	0	0	0	0	0	0	16	2	1	0	963.04	688.02	340.14	0	0	0	0	162.05	0	0	0	0	0	0	0	41	162.05	0	0
719	1	0	0	0	0	-124.82	27.058	153.34	0	0	0	0	0	0	0	0	0	0	16	2	1	0	924.7	724.72	347.01	0	0	0	0	0	0	0	0	0	0	0	0	41	NaN	0	0
720	1	0	0	0	0	-25.774	112.93	148.61	0	0	0	0	0	0	0	0	0	0	16	2	1	0	971	882.83	292.85	0	0	0	0	0	0	0	0	0	0	0	0	41	NaN	0	0
721	1	0	0	0	0	-101.4	26.551	179.69	0	0	0	0	0	0	0	0	0	0	16	2	1	0	894.91	795	328.27	0	0	0	0	0	0	0	0	0	0	0	0	41	NaN	0	0
722	1	0	0	0	0	-86.562	117.49	73.767	0	0	0	0	0	0	0	0	0	0	16	2	1	0	905.51	785.19	229.85	0	0	0	0	177.66	0	0	0	0	0	0	0	41	177.66	0	0
723	1	0	0	0	0	-57.428	110.39	165.83	0	0	0	0	0	0	0	0	0	0	17	1	1	0	391.79	572.11	170.91	0	0	0	0	166.8	0	0	0	0	0	0	0	82	166.8	0	0
724	1	0	0	0	0	80.383	81.566	23.829	0	0	0	0	0	0	0	0	0	0	17	1	1	0	712.99	586.07	232.2	0	0	0	0	142.49	126.58	0	0	0	0	0	0	82	134.53	0	0
725	1	0	0	0	0	124.46	72.243	8.5142	0	0	0	0	0	0	0	0	0	0	17	1	1	0	697.01	396.43	278.17	0	0	0	0	160.88	0	0	0	0	0	0	0	82	160.88	0	0
726	1	0	0	0	0	178.6	116.71	31.792	0	0	0	0	0	0	0	0	0	0	17	1	1	0	570.86	324.26	183.42	0	0	0	0	0	0	0	0	0	0	0	0	82	NaN	0	0
727	1	0	0	0	0	33.374	105.9	100.46	0	0	0	0	0	0	0	0	0	0	17	1	1	0	674.84	633.14	207.01	0	0	0	0	162.09	0	0	0	0	0	0	0	82	162.09	0	0
728	1	0	0	0	0	68.889	94.865	32.818	0	0	0	0	0	0	0	0	0	0	17	1	1	0	728.41	539.85	214.2	0	0	0	0	161.34	165.91	0	0	0	0	0	0	82	163.62	0	0
729	1	0	0	0	0	141.33	92.937	157.77	0	0	0	0	0	0	0	0	0	0	17	1	1	0	719.43	431.66	252.07	0	0	0	0	0	0	0	0	0	0	0	0	82	NaN	0	0
730	1	0	0	0	0	61.464	121.63	115.22	0	0	0	0	0	0	0	0	0	0	17	1	1	0	700.67	596.34	182.19	0	0	0	0	136.57	143.78	175.09	0	0	0	0	0	82	151.81	0	0
731	1	0	0	0	0	38.506	143.07	104.04	0	0	0	0	0	0	0	0	0	0	17	1	1	0	610.86	642.95	182.28	0	0	0	0	0	0	0	0	0	0	0	0	82	NaN	0	0
732	1	0	0	0	0	-106.83	86.469	124.92	0	0	0	0	0	0	0	0	0	0	17	1	1	0	364.01	525.49	228.66	0	0	0	0	170.89	0	0	0	0	0	0	0	82	170.89	0	0
733	1	0	0	0	0	60.476	72.254	3.2404	0	0	0	0	0	0	0	0	0	0	17	1	1	0	709.06	572.82	273.54	0	0	0	0	0	0	0	0	0	0	0	0	82	NaN	0	0
734	1	0	0	0	0	97.109	97.821	109.09	0	0	0	0	0	0	0	0	0	0	17	1	1	0	731.92	479.29	249.32	0	0	0	0	154.9	0	0	0	0	0	0	0	82	154.9	0	0
735	1	0	0	0	0	130.8	86.944	143.73	0	0	0	0	0	0	0	0	0	0	17	1	1	0	688.36	376.24	223.84	0	0	0	0	0	0	0	0	0	0	0	0	82	NaN	0	0
736	1	0	0	0	0	-87.404	97.099	140.18	0	0	0	0	0	0	0	0	0	0	17	1	1	0	368.5	517.64	176.95	0	0	0	0	0	0	0	0	0	0	0	0	82	NaN	0	0
737	1	0	0	0	0	86.76	78.633	125.62	0	0	0	0	0	0	0	0	0	0	17	1	1	0	728.02	528.29	262.6	0	0	0	0	160.6	149.73	177.21	0	0	0	0	0	82	162.51	0	0
738	1	0	0	0	0	44.338	108.42	124.35	0	0	0	0	0	0	0	0	0	0	17	1	1	0	712.31	550.36	168.34	0	0	0	0	157.64	0	0	0	0	0	0	0	82	157.64	0	0
739	1	0	0	0	0	115.45	79.076	80.443	0	0	0	0	0	0	0	0	0	0	17	1	1	0	706.09	454.81	301.24	0	0	0	0	0	0	0	0	0	0	0	0	82	NaN	0	0
740	1	0	0	0	0	58.328	67.554	51.216	0	0	0	0	0	0	0	0	0	0	17	1	1	0	686.14	554.58	325.34	0	0	0	0	159.31	0	0	0	0	0	0	0	82	159.31	0	0
741	1	0	0	0	0	-70.259	95.869	119.8	0	0	0	0	0	0	0	0	0	0	17	1	1	0	379.84	574.13	219.78	0	0	0	0	177.29	0	0	0	0	0	0	0	82	177.29	0	0
742	1	0	0	0	0	152.38	122.43	5.6262	0	0	0	0	0	0	0	0	0	0	17	1	1	0	691.11	448.1	140.95	0	0	0	0	0	0	0	0	0	0	0	0	82	NaN	0	0
743	1	0	0	0	0	90.007	63.141	140.07	0	0	0	0	0	0	0	0	0	0	17	1	1	0	687.81	463.14	338.77	0	0	0	0	0	0	0	0	0	0	0	0	82	NaN	0	0
744	1	0	0	0	0	172.08	135.54	22.08	0	0	0	0	0	0	0	0	0	0	17	1	1	0	579.54	352.74	135.18	0	0	0	0	0	0	0	0	0	0	0	0	82	NaN	0	0
745	1	0	0	0	0	92.845	54.092	17.586	0	0	0	0	0	0	0	0	0	0	17	1	1	0	707.93	507.41	310.91	0	0	0	0	157.79	0	0	0	0	0	0	0	82	157.79	0	0
746	1	0	0	0	0	-140.07	123.03	103.26	0	0	0	0	0	0	0	0	0	0	17	1	1	0	438.05	369.78	236.47	0	0	0	0	0	0	0	0	0	0	0	0	82	NaN	0	0
747	1	0	0	0	0	-146.54	10.756	161.31	0	0	0	0	0	0	0	0	0	0	17	1	1	0	471.71	389.62	349.08	0	0	0	0	0	0	0	0	0	0	0	0	82	NaN	0	0
748	1	0	0	0	0	22.692	84.667	54.23	0	0	0	0	0	0	0	0	0	0	17	1	1	0	630.67	608.77	340.6	0	0	0	0	0	0	0	0	0	0	0	0	82	NaN	0	0
749	1	0	0	0	0	83.644	83.629	45.614	0	0	0	0	0	0	0	0	0	0	17	1	1	0	680.13	614.66	259.87	0	0	0	0	0	0	0	0	0	0	0	0	82	NaN	0	0
750	1	0	0	0	0	-160.08	95.369	175.01	0	0	0	0	0	0	0	0	0	0	17	1	1	0	519.77	329.92	216.62	0	0	0	0	0	0	0	0	0	0	0	0	82	NaN	0	0
751	1	0	0	0	0	105.44	105.31	50.568	0	0	0	0	0	0	0	0	0	0	17	1	1	0	655.95	366.52	229.9	0	0	0	0	0	0	0	0	0	0	0	0	82	NaN	0	0
752	1	0	0	0	0	9.3697	95.791	162.51	0	0	0	0	0	0	0	0	0	0	17	1	1	0	589.35	662.15	133.23	0	0	0	0	0	0	0	0	0	0	0	0	82	NaN	0	0
753	1	0	0	0	0	-113.7	82.129	43.502	0	0	0	0	0	0	0	0	0	0	17	1	1	0	374.88	439.93	188.62	0	0	0	0	0	0	0	0	0	0	0	0	82	NaN	0	0
754	1	0	0	0	0	-140.14	42.567	39.334	0	0	0	0	0	0	0	0	0	0	17	1	1	0	440.96	371.01	264.17	0	0	0	0	0	0	0	0	0	0	0	0	82	NaN	0	0
755	1	0	0	0	0	-106.98	92.419	85.896	0	0	0	0	0	0	0	0	0	0	17	1	1	0	552.67	656.34	322.36	0	0	0	0	0	0	0	0	0	0	0	0	82	NaN	0	0
756	1	0	0	0	0	-173.26	91.988	58.3	0	0	0	0	0	0	0	0	0	0	17	1	1	0	408.98	439.05	116.73	0	0	0	0	0	0	0	0	0	0	0	0	82	NaN	0	0
757	1	0	0	0	0	148.97	95.412	79.921	0	0	0	0	0	0	0	0	0	0	17	1	1	0	666.48	385.51	255.97	0	0	0	0	0	0	0	0	0	0	0	0	82	NaN	0	0
758	1	0	0	0	0	79.005	114.11	8.5903	0	0	0	0	0	0	0	0	0	0	17	1	1	0	633.79	604.9	132.65	0	0	0	0	0	0	0	0	0	0	0	0	82	NaN	0	0
759	1	0	0	0	0	59.701	152.22	131.28	0	0	0	0	0	0	0	0	0	0	17	1	1	0	683.37	437.54	165.69	0	0	0	0	0	0	0	0	0	0	0	0	82	NaN	0	0
760	1	0	0	0	0	-175.07	85.621	156.22	0	0	0	0	0	0	0	0	0	0	19	1	1	0	535.25	325.79	291.46	0	0	0	0	0	0	0	0	0	0	0	0	20.025	NaN	0	0
761	1	0	0	0	0	-116.42	115.67	114.35	0	0	0	0	0	0	0	0	0	0	19	1	1	0	529.42	348.72	244.94	0	0	0	0	168.78	0	0	0	0	0	0	0	20.025	168.78	0	0
762	1	0	0	0	0	-98.08	81.043	86.949	0	0	0	0	0	0	0	0	0	0	19	1	1	0	506.78	365.68	285.33	0	0	0	0	0	0	0	0	0	0	0	0	20.025	NaN	0	0
763	1	0	0	0	0	152.24	29.517	156.05	0	0	0	0	0	0	0	0	0	0	19	1	1	0	583.29	353.97	333.25	0	0	0	0	0	0	0	0	0	0	0	0	20.025	NaN	0	0
764	1	0	0	0	0	-47.87	46.175	170.9	0	0	0	0	0	0	0	0	0	0	19	1	1	0	528.61	390.6	318.06	0	0	0	0	122.84	0	0	0	0	0	0	0	20.025	122.84	0	0
765	1	0	0	0	0	-29.063	80.957	154.98	0	0	0	0	0	0	0	0	0	0	21	1	1	0	153.81	611.95	265.66	0	0	0	0	120.61	153.32	0	0	0	0	0	0	82	136.96	0	0
766	1	0	0	0	0	21.473	60.742	78.148	0	0	0	0	0	0	0	0	0	0	21	1	1	0	358.91	644.36	304.88	0	0	0	0	0	0	0	0	0	0	0	0	82	NaN	0	0
767	1	0	0	0	0	-7.2677	110.06	24.236	0	0	0	0	0	0	0	0	0	0	21	1	1	0	238.44	655.63	220.58	0	0	0	0	126.97	0	0	0	0	0	0	0	82	126.97	0	0
768	1	0	0	0	0	22.276	84.757	5.7097	0	0	0	0	0	0	0	0	0	0	21	1	1	0	299.89	662.02	310	0	0	0	0	0	0	0	0	0	0	0	0	82	NaN	0	0
769	1	0	0	0	0	29.77	83.681	18.188	0	0	0	0	0	0	0	0	0	0	21	1	1	0	357.94	653.91	228.49	0	0	0	0	130.29	0	0	0	0	0	0	0	82	130.29	0	0
770	1	0	0	0	0	136.58	100.4	64.284	0	0	0	0	0	0	0	0	0	0	21	1	1	0	420.26	348.19	214.36	0	0	0	0	144.96	135.97	0	0	0	0	0	0	82	140.46	0	0
771	1	0	0	0	0	-150.46	72.367	23.086	0	0	0	0	0	0	0	0	0	0	21	1	1	0	196.65	339	333.54	0	0	0	0	154.54	134.81	0	0	0	0	0	0	82	144.68	0	0
772	1	0	0	0	0	-168.33	87.814	54.077	0	0	0	0	0	0	0	0	0	0	21	1	1	0	205.09	316.44	284.67	0	0	0	0	148.9	0	0	0	0	0	0	0	82	148.9	0	0
773	1	0	0	0	0	-28.609	51.051	143.97	0	0	0	0	0	0	0	0	0	0	21	1	1	0	214.96	624.49	344.37	0	0	0	0	0	0	0	0	0	0	0	0	82	NaN	0	0
774	1	0	0	0	0	-48.561	107.16	57.598	0	0	0	0	0	0	0	0	0	0	21	1	1	0	219.29	657.77	286	0	0	0	0	0	0	0	0	0	0	0	0	82	NaN	0	0
775	1	0	0	0	0	-149.24	77.871	118.43	0	0	0	0	0	0	0	0	0	0	21	1	1	0	168.84	339.71	199.05	0	0	0	0	0	0	0	0	0	0	0	0	82	NaN	0	0
776	1	0	0	0	0	-16.166	119.07	145.26	0	0	0	0	0	0	0	0	0	0	21	1	1	0	313.23	659.09	266.66	0	0	0	0	145.25	0	0	0	0	0	0	0	82	145.25	0	0
777	1	0	0	0	0	-72.412	100.43	145.8	0	0	0	0	0	0	0	0	0	0	21	1	1	0	113.3	527.58	215.87	0	0	0	0	170.65	155.95	0	0	0	0	0	0	82	163.3	0	0
778	1	0	0	0	0	153.53	117.61	3.516	0	0	0	0	0	0	0	0	0	0	21	1	1	0	372.49	314.67	196.66	0	0	0	0	151.14	0	0	0	0	0	0	0	82	151.14	0	0
779	1	0	0	0	0	64.666	56.823	168.06	0	0	0	0	0	0	0	0	0	0	21	1	1	0	409.91	572.97	350.53	0	0	0	0	164.85	0	0	0	0	0	0	0	82	164.85	0	0
780	1	0	0	0	0	32.318	119.56	51.294	0	0	0	0	0	0	0	0	0	0	21	1	1	0	295.48	637.93	171.46	0	0	0	0	0	0	0	0	0	0	0	0	82	NaN	0	0
781	1	0	0	0	0	48.693	83.458	61.965	0	0	0	0	0	0	0	0	0	0	21	1	1	0	455.55	562.64	250.99	0	0	0	0	162.47	0	0	0	0	0	0	0	82	162.47	0	0
782	1	0	0	0	0	-179.02	118.7	121.02	0	0	0	0	0	0	0	0	0	0	21	1	1	0	290.84	324.97	163.34	0	0	0	0	157.15	0	0	0	0	0	0	0	82	157.15	0	0
783	1	0	0	0	0	-63.272	99.373	146.68	0	0	0	0	0	0	0	0	0	0	21	1	1	0	111.81	534.76	262.94	0	0	0	0	0	0	0	0	0	0	0	0	82	NaN	0	0
784	1	0	0	0	0	-109.92	77.949	12.922	0	0	0	0	0	0	0	0	0	0	21	1	1	0	133.13	406.22	331.32	0	0	0	0	0	0	0	0	0	0	0	0	82	NaN	0	0
785	1	0	0	0	0	-37.857	72.611	92.401	0	0	0	0	0	0	0	0	0	0	21	1	1	0	193.84	624.77	308.08	0	0	0	0	0	0	0	0	0	0	0	0	82	NaN	0	0
786	1	0	0	0	0	60.679	119.04	50.415	0	0	0	0	0	0	0	0	0	0	21	1	1	0	432.1	548.73	158.44	0	0	0	0	177.33	158.45	162.81	0	0	0	0	0	82	166.19	0	0
787	1	0	0	0	0	13.367	58.363	141.5	0	0	0	0	0	0	0	0	0	0	21	1	1	0	318.11	641.32	343.18	0	0	0	0	0	0	0	0	0	0	0	0	82	NaN	0	0
788	1	0	0	0	0	-4.896	121.53	17.046	0	0	0	0	0	0	0	0	0	0	21	1	1	0	333.47	650.93	193.25	0	0	0	0	0	0	0	0	0	0	0	0	82	NaN	0	0
789	1	0	0	0	0	18.767	72.105	-0.47225	0	0	0	0	0	0	0	0	0	0	21	1	1	0	426.62	611.59	289.28	0	0	0	0	153.56	0	0	0	0	0	0	0	82	153.56	0	0
790	1	0	0	0	0	-47.105	109.1	25.976	0	0	0	0	0	0	0	0	0	0	21	1	1	0	133.08	581.5	193.74	0	0	0	0	148.31	0	0	0	0	0	0	0	82	148.31	0	0
791	1	0	0	0	0	79.704	117.77	5.4499	0	0	0	0	0	0	0	0	0	0	21	1	1	0	434.53	592.37	228.37	0	0	0	0	0	0	0	0	0	0	0	0	82	NaN	0	0
792	1	0	0	0	0	-101	114.25	20.014	0	0	0	0	0	0	0	0	0	0	21	1	1	0	110.07	475.01	215.22	0	0	0	0	0	0	0	0	0	0	0	0	82	NaN	0	0
793	1	0	0	0	0	76.641	113.76	25.122	0	0	0	0	0	0	0	0	0	0	21	1	1	0	454.7	559.57	203.77	0	0	0	0	125.83	0	0	0	0	0	0	0	82	125.83	0	0
794	1	0	0	0	0	-5.1328	119.96	17.217	0	0	0	0	0	0	0	0	0	0	21	1	1	0	370.3	616.43	168.89	0	0	0	0	0	0	0	0	0	0	0	0	82	NaN	0	0
795	1	0	0	0	0	-126.46	108.87	96.419	0	0	0	0	0	0	0	0	0	0	21	1	1	0	136.59	398.42	196.99	0	0	0	0	178.49	159	168.08	0	0	0	0	0	82	168.52	0	0
796	1	0	0	0	0	-29.295	95.481	21.905	0	0	0	0	0	0	0	0	0	0	21	1	1	0	201.25	637.37	247.89	0	0	0	0	177.77	0	0	0	0	0	0	0	82	177.77	0	0
797	1	0	0	0	0	101.02	112.11	143.14	0	0	0	0	0	0	0	0	0	0	21	1	1	0	442.51	498.02	151.97	0	0	0	0	134.65	0	0	0	0	0	0	0	82	134.65	0	0
798	1	0	0	0	0	71.892	60.054	67.568	0	0	0	0	0	0	0	0	0	0	21	1	1	0	445.14	527.68	336.5	0	0	0	0	122	0	0	0	0	0	0	0	82	122	0	0
799	1	0	0	0	0	-120.75	84.514	56.515	0	0	0	0	0	0	0	0	0	0	21	1	1	0	208.4	340.62	171.98	0	0	0	0	0	0	0	0	0	0	0	0	82	NaN	0	0
800	1	0	0	0	0	49.497	59.889	119.84	0	0	0	0	0	0	0	0	0	0	21	1	1	0	435.48	578.37	306.56	0	0	0	0	0	0	0	0	0	0	0	0	82	NaN	0	0
801	1	0	0	0	0	-105.07	139.29	167.42	0	0	0	0	0	0	0	0	0	0	21	1	1	0	126.76	501.31	172.83	0	0	0	0	145.35	0	0	0	0	0	0	0	82	145.35	0	0
802	1	0	0	0	0	-112.02	70.98	10.248	0	0	0	0	0	0	0	0	0	0	21	1	1	0	229.49	304.81	203.87	0	0	0	0	171.61	0	0	0	0	0	0	0	82	171.61	0	0
803	1	0	0	0	0	55.88	133.48	95.744	0	0	0	0	0	0	0	0	0	0	21	1	1	0	408.39	589.09	173.93	0	0	0	0	0	0	0	0	0	0	0	0	82	NaN	0	0
804	1	0	0	0	0	176.54	106.23	117.34	0	0	0	0	0	0	0	0	0	0	21	1	1	0	280.96	299.24	207.16	0	0	0	0	154.29	166.7	0	0	0	0	0	0	82	160.49	0	0
805	1	0	0	0	0	-21.566	62.658	31.527	0	0	0	0	0	0	0	0	0	0	21	1	1	0	268.82	652	307.44	0	0	0	0	0	0	0	0	0	0	0	0	82	NaN	0	0
806	1	0	0	0	0	-129.32	125.39	113.99	0	0	0	0	0	0	0	0	0	0	21	1	1	0	160.41	419.38	140.84	0	0	0	0	143.81	0	0	0	0	0	0	0	82	143.81	0	0
807	1	0	0	0	0	-64.467	38.659	133.78	0	0	0	0	0	0	0	0	0	0	21	1	1	0	182.14	592.43	358.41	0	0	0	0	130.8	127.99	152.31	0	0	0	0	0	82	137.03	0	0
808	1	0	0	0	0	-104.76	68.717	28.529	0	0	0	0	0	0	0	0	0	0	21	1	1	0	164.87	339.15	276.36	0	0	0	0	0	0	0	0	0	0	0	0	82	NaN	0	0
809	1	0	0	0	0	-90.44	52.049	14.263	0	0	0	0	0	0	0	0	0	0	21	1	1	0	122.67	459.05	334.31	0	0	0	0	168.46	0	0	0	0	0	0	0	82	168.46	0	0
810	1	0	0	0	0	81.814	45.704	127.27	0	0	0	0	0	0	0	0	0	0	21	1	1	0	424.14	476.07	364.01	0	0	0	0	132	0	0	0	0	0	0	0	82	132	0	0
811	1	0	0	0	0	119.33	159.49	65.159	0	0	0	0	0	0	0	0	0	0	21	1	1	0	367.55	369.82	132.37	0	0	0	0	175.1	0	0	0	0	0	0	0	82	175.1	0	0
812	1	0	0	0	0	117.12	115.99	69.376	0	0	0	0	0	0	0	0	0	0	21	1	1	0	468.16	496.59	198.51	0	0	0	0	0	0	0	0	0	0	0	0	82	NaN	0	0
813	1	0	0	0	0	-86.349	60.398	82.019	0	0	0	0	0	0	0	0	0	0	21	1	1	0	135.11	499.94	348.83	0	0	0	0	0	0	0	0	0	0	0	0	82	NaN	0	0
814	1	0	0	0	0	-75.245	79.593	27.868	0	0	0	0	0	0	0	0	0	0	21	1	1	0	112.02	499.55	310.95	0	0	0	0	142.03	143.03	0	0	0	0	0	0	82	142.53	0	0
815	1	0	0	0	0	10.109	141.57	38.981	0	0	0	0	0	0	0	0	0	0	21	1	1	0	240.86	642.99	174.26	0	0	0	0	0	0	0	0	0	0	0	0	82	NaN	0	0
816	1	0	0	0	0	81.408	56.196	105.25	0	0	0	0	0	0	0	0	0	0	21	1	1	0	415.28	520.85	363.45	0	0	0	0	0	0	0	0	0	0	0	0	82	NaN	0	0
817	1	0	0	0	0	-61.163	120.28	31.273	0	0	0	0	0	0	0	0	0	0	21	1	1	0	174.07	588.41	166.17	0	0	0	0	0	0	0	0	0	0	0	0	82	NaN	0	0
818	1	0	0	0	0	-127.5	95.521	3.9929	0	0	0	0	0	0	0	0	0	0	21	1	1	0	148.61	363.04	233.19	0	0	0	0	165.22	0	0	0	0	0	0	0	82	165.22	0	0
819	1	0	0	0	0	-138.32	33.624	70.643	0	0	0	0	0	0	0	0	0	0	21	1	1	0	229.19	347.71	369.43	0	0	0	0	149.27	0	0	0	0	0	0	0	82	149.27	0	0
820	1	0	0	0	0	-61.6	95.888	130.01	0	0	0	0	0	0	0	0	0	0	21	1	1	0	132.2	575.85	240.8	0	0	0	0	173.16	0	0	0	0	0	0	0	82	173.16	0	0
821	1	0	0	0	0	19.583	115	84.494	0	0	0	0	0	0	0	0	0	0	21	1	1	0	398.39	621.7	246.35	0	0	0	0	0	0	0	0	0	0	0	0	82	NaN	0	0
822	1	0	0	0	0	-63.956	59.807	9.1637	0	0	0	0	0	0	0	0	0	0	21	1	1	0	139.03	544.14	330.64	0	0	0	0	169.95	0	0	0	0	0	0	0	82	169.95	0	0
823	1	0	0	0	0	-101.74	103.16	43.185	0	0	0	0	0	0	0	0	0	0	21	1	1	0	126.46	442.64	175.99	0	0	0	0	168.04	0	0	0	0	0	0	0	82	168.04	0	0
824	1	0	0	0	0	129.89	131.38	13.389	0	0	0	0	0	0	0	0	0	0	21	1	1	0	390.93	353.31	174.46	0	0	0	0	0	0	0	0	0	0	0	0	82	NaN	0	0
825	1	0	0	0	0	-144.86	54.767	49.257	0	0	0	0	0	0	0	0	0	0	21	1	1	0	160.61	368.53	320.34	0	0	0	0	0	0	0	0	0	0	0	0	82	NaN	0	0
826	1	0	0	0	0	-67.073	64.29	54.749	0	0	0	0	0	0	0	0	0	0	21	1	1	0	158.28	590.91	311.68	0	0	0	0	161.78	138.45	0	0	0	0	0	0	82	150.12	0	0
827	1	0	0	0	0	-10.614	147.89	139.79	0	0	0	0	0	0	0	0	0	0	21	1	1	0	384.94	560.07	136.26	0	0	0	0	0	0	0	0	0	0	0	0	82	NaN	0	0
828	1	0	0	0	0	174.77	67.703	70.059	0	0	0	0	0	0	0	0	0	0	21	1	1	0	389.59	387.6	352.23	0	0	0	0	0	0	0	0	0	0	0	0	82	NaN	0	0
829	1	0	0	0	0	53.348	60.733	78.833	0	0	0	0	0	0	0	0	0	0	21	1	1	0	367.61	610.96	336.82	0	0	0	0	172.38	0	0	0	0	0	0	0	82	172.38	0	0
830	1	0	0	0	0	119.75	54.962	44.88	0	0	0	0	0	0	0	0	0	0	21	1	1	0	444.76	404.79	244.38	0	0	0	0	152.04	0	0	0	0	0	0	0	82	152.04	0	0
831	1	0	0	0	0	-167.37	121.36	167.19	0	0	0	0	0	0	0	0	0	0	21	1	1	0	171.43	378.72	166.75	0	0	0	0	119.81	137.3	0	0	0	0	0	0	82	128.56	0	0
832	1	0	0	0	0	-146.25	104.89	22.276	0	0	0	0	0	0	0	0	0	0	21	1	1	0	255.61	348.12	142.33	0	0	0	0	167.21	0	0	0	0	0	0	0	82	167.21	0	0
833	1	0	0	0	0	-56.744	37.116	136.45	0	0	0	0	0	0	0	0	0	0	21	1	1	0	173.23	549.7	374.69	0	0	0	0	0	0	0	0	0	0	0	0	82	NaN	0	0
834	1	0	0	0	0	82.737	41.564	51.112	0	0	0	0	0	0	0	0	0	0	21	1	1	0	438.45	484.03	323.21	0	0	0	0	0	0	0	0	0	0	0	0	82	NaN	0	0
835	1	0	0	0	0	-85.39	111.1	72.884	0	0	0	0	0	0	0	0	0	0	21	1	1	0	148.66	462.72	140.24	0	0	0	0	144.46	0	0	0	0	0	0	0	82	144.46	0	0
836	1	0	0	0	0	95.848	97.426	28.077	0	0	0	0	0	0	0	0	0	0	21	1	1	0	458.96	454.49	239.45	0	0	0	0	0	0	0	0	0	0	0	0	82	NaN	0	0
837	1	0	0	0	0	98.149	135.54	159.69	0	0	0	0	0	0	0	0	0	0	21	1	1	0	426.85	454.54	137.75	0	0	0	0	0	0	0	0	0	0	0	0	82	NaN	0	0
838	1	0	0	0	0	-134.95	56.91	115.09	0	0	0	0	0	0	0	0	0	0	21	1	1	0	146.51	405.7	364.89	0	0	0	0	158.26	0	0	0	0	0	0	0	82	158.26	0	0
839	1	0	0	0	0	-149.93	45.289	107.46	0	0	0	0	0	0	0	0	0	0	21	1	1	0	136.18	437.83	288.32	0	0	0	0	0	0	0	0	0	0	0	0	82	NaN	0	0
840	1	0	0	0	0	79.63	151.82	77.068	0	0	0	0	0	0	0	0	0	0	21	1	1	0	440.19	394.61	209.89	0	0	0	0	0	0	0	0	0	0	0	0	82	NaN	0	0
841	1	0	0	0	0	-17.863	51.211	63.881	0	0	0	0	0	0	0	0	0	0	21	1	1	0	247.04	633.2	360.58	0	0	0	0	0	0	0	0	0	0	0	0	82	NaN	0	0
842	1	0	0	0	0	-105.89	86.905	120.51	0	0	0	0	0	0	0	0	0	0	21	1	1	0	187.53	379.79	363.22	0	0	0	0	0	0	0	0	0	0	0	0	82	NaN	0	0
843	1	0	0	0	0	88.801	98.005	41.435	0	0	0	0	0	0	0	0	0	0	21	1	1	0	322.73	386.81	118	0	0	0	0	0	0	0	0	0	0	0	0	82	NaN	0	0
844	1	0	0	0	0	155.57	46.157	162.48	0	0	0	0	0	0	0	0	0	0	21	1	1	0	325.98	317.53	316.09	0	0	0	0	0	0	0	0	0	0	0	0	82	NaN	0	0
845	1	0	0	0	0	-173.44	79.779	10.113	0	0	0	0	0	0	0	0	0	0	21	1	1	0	269.46	310.04	332.24	0	0	0	0	0	0	0	0	0	0	0	0	82	NaN	0	0
846	1	0	0	0	0	71.693	68.375	44.026	0	0	0	0	0	0	0	0	0	0	21	1	1	0	442.1	530.13	294.52	0	0	0	0	0	0	0	0	0	0	0	0	82	NaN	0	0
847	1	0	0	0	0	-66.528	54.217	124.44	0	0	0	0	0	0	0	0	0	0	21	1	1	0	217.87	572.49	375.44	0	0	0	0	0	0	0	0	0	0	0	0	82	NaN	0	0
848	1	0	0	0	0	112.93	146.15	68.317	0	0	0	0	0	0	0	0	0	0	21	1	1	0	427.67	390.97	181.64	0	0	0	0	0	0	0	0	0	0	0	0	82	NaN	0	0
849	1	0	0	0	0	142.78	103.14	124.71	0	0	0	0	0	0	0	0	0	0	21	2	1	0	507.74	614.56	277.45	0	0	0	0	147.93	142.73	136.23	150	0	0	0	0	25	144.22	0	0
850	1	0	0	0	0	177.89	106.9	152.82	0	0	0	0	0	0	0	0	0	0	21	2	1	0	462.85	601.53	268.24	0	0	0	0	148.92	148.44	119.47	149.89	0	0	0	0	25	141.68	0	0
851	1	0	0	0	0	163.23	94.213	97.144	0	0	0	0	0	0	0	0	0	0	21	2	1	0	479.33	603.78	315.11	0	0	0	0	175.09	125.93	0	0	0	0	0	0	25	150.51	0	0
852	1	0	0	0	0	49.218	83.546	11.703	0	0	0	0	0	0	0	0	0	0	21	2	1	0	507.56	720.98	294.14	0	0	0	0	136.82	154.18	161.9	0	0	0	0	0	25	150.97	0	0
853	1	0	0	0	0	-69.376	113.25	33.365	0	0	0	0	0	0	0	0	0	0	21	2	1	0	437.97	713.68	242.74	0	0	0	0	151.21	0	0	0	0	0	0	0	25	151.21	0	0
854	1	0	0	0	0	-90.411	168.05	156.4	0	0	0	0	0	0	0	0	0	0	21	2	1	0	450.62	671.5	222.26	0	0	0	0	141.06	129.53	156.34	0	0	0	0	0	25	142.31	0	0
855	1	0	0	0	0	103.82	89.509	21.559	0	0	0	0	0	0	0	0	0	0	21	2	1	0	533.06	652.92	298.72	0	0	0	0	147.19	138.54	147.22	130.74	0	0	0	0	25	140.92	0	0
856	1	0	0	0	0	21.621	123.04	114.16	0	0	0	0	0	0	0	0	0	0	21	2	1	0	481.67	728.64	253	0	0	0	0	135.82	141.03	0	0	0	0	0	0	25	138.42	0	0
857	1	0	0	0	0	145.63	55.836	103.49	0	0	0	0	0	0	0	0	0	0	21	2	1	0	510.67	636.28	334.9	0	0	0	0	172.85	124.99	139.05	0	0	0	0	0	25	145.63	0	0
858	1	0	0	0	0	76.947	85.709	112.44	0	0	0	0	0	0	0	0	0	0	21	2	1	0	526.31	683.8	263.9	0	0	0	0	164.5	0	0	0	0	0	0	0	25	164.5	0	0
859	1	0	0	0	0	40.721	38.702	159.35	0	0	0	0	0	0	0	0	0	0	21	2	1	0	393.53	686.8	262.32	0	0	0	0	0	0	0	0	0	0	0	0	25	NaN	0	0
860	1	0	0	0	0	101.35	127.8	96.256	0	0	0	0	0	0	0	0	0	0	21	2	1	0	508.34	642.71	238.01	0	0	0	0	135.07	164.34	147.29	0	0	0	0	0	25	148.9	0	0
861	1	0	0	0	0	-135.47	95.366	173.6	0	0	0	0	0	0	0	0	0	0	21	2	1	0	419.08	622.93	285.71	0	0	0	0	151.23	140.02	0	0	0	0	0	0	25	145.62	0	0
862	1	0	0	0	0	58.479	177.18	138.89	0	0	0	0	0	0	0	0	0	0	21	2	1	0	497.34	689.63	235.32	0	0	0	0	138.5	0	0	0	0	0	0	0	25	138.5	0	0
863	1	0	0	0	0	65.37	59.652	178.6	0	0	0	0	0	0	0	0	0	0	21	2	1	0	521.24	685.48	327.67	0	0	0	0	147.76	136.19	130.04	0	0	0	0	0	25	138	0	0
864	1	0	0	0	0	-174.27	153.4	156.73	0	0	0	0	0	0	0	0	0	0	21	2	1	0	461.59	625	231.09	0	0	0	0	121.91	152.7	144.89	0	0	0	0	0	25	139.83	0	0
865	1	0	0	0	0	-160.58	49.13	155.59	0	0	0	0	0	0	0	0	0	0	21	2	1	0	439.68	622.19	329.03	0	0	0	0	167.34	119.31	159.39	0	0	0	0	0	25	148.68	0	0
866	1	0	0	0	0	177.52	26.518	163.43	0	0	0	0	0	0	0	0	0	0	21	2	1	0	467.96	650.85	355.14	0	0	0	0	156.79	154.82	0	0	0	0	0	0	25	155.81	0	0
867	1	0	0	0	0	21.982	100.85	58.468	0	0	0	0	0	0	0	0	0	0	21	2	1	0	440.66	732.75	286.66	0	0	0	0	157.87	0	0	0	0	0	0	0	25	157.87	0	0
868	1	0	0	0	0	-164.95	84.063	122.45	0	0	0	0	0	0	0	0	0	0	21	3	1	0	632.8	879.76	257.87	0	0	0	0	165.1	146.96	0	0	0	0	0	0	43	156.03	0	0
869	1	0	0	0	0	149.59	89.588	117.34	0	0	0	0	0	0	0	0	0	0	21	3	1	0	697.37	883.23	227.02	0	0	0	0	136.63	175.16	156.32	162.4	0	0	0	0	43	157.63	0	0
870	1	0	0	0	0	167.17	86.899	115.24	0	0	0	0	0	0	0	0	0	0	21	3	1	0	650.34	877.59	212.94	0	0	0	0	173.16	0	0	0	0	0	0	0	43	173.16	0	0
871	1	0	0	0	0	122.4	118.01	116.08	0	0	0	0	0	0	0	0	0	0	21	3	1	0	749.8	930.25	198.09	0	0	0	0	135.52	161.72	0	0	0	0	0	0	43	148.62	0	0
872	1	0	0	0	0	132.63	81.679	42.27	0	0	0	0	0	0	0	0	0	0	21	3	1	0	737.15	910.24	239.97	0	0	0	0	153.18	158.05	160.04	0	0	0	0	0	43	157.09	0	0
873	1	0	0	0	0	-126.2	58.309	86.576	0	0	0	0	0	0	0	0	0	0	21	3	1	0	577.67	918.36	270.61	0	0	0	0	161	0	0	0	0	0	0	0	43	161	0	0
874	1	0	0	0	0	125.35	55.126	59.135	0	0	0	0	0	0	0	0	0	0	21	3	1	0	719.81	917.13	289.15	0	0	0	0	153.13	142.66	179.81	157.94	0	0	0	0	43	158.39	0	0
875	1	0	0	0	0	151.18	118.41	24.782	0	0	0	0	0	0	0	0	0	0	21	3	1	0	709.58	903.34	181.45	0	0	0	0	157.55	153.95	0	0	0	0	0	0	43	155.75	0	0
876	1	0	0	0	0	155.14	66.755	44.354	0	0	0	0	0	0	0	0	0	0	21	3	1	0	682.16	885.12	274.7	0	0	0	0	136.01	156.6	168.45	0	0	0	0	0	43	153.68	0	0
877	1	0	0	0	0	139.32	24.036	42.507	0	0	0	0	0	0	0	0	0	0	21	3	1	0	658.05	975.42	337.02	0	0	0	0	0	0	0	0	0	0	0	0	43	NaN	0	0
878	1	0	0	0	0	141.28	61.605	60.376	0	0	0	0	0	0	0	0	0	0	21	3	1	0	752.25	956.59	282.68	0	0	0	0	143.28	0	0	0	0	0	0	0	43	143.28	0	0
879	1	0	0	0	0	101.29	74.186	127.91	0	0	0	0	0	0	0	0	0	0	21	3	1	0	764.57	958.11	239.12	0	0	0	0	0	0	0	0	0	0	0	0	43	NaN	0	0
880	1	0	0	0	0	-152.37	123.05	54.812	0	0	0	0	0	0	0	0	0	0	21	3	1	0	611.7	901.16	191.29	0	0	0	0	0	0	0	0	0	0	0	0	43	NaN	0	0
881	1	0	0	0	0	-174.6	85.65	8.5242	0	0	0	0	0	0	0	0	0	0	21	3	1	0	619.4	904.9	309.69	0	0	0	0	0	0	0	0	0	0	0	0	43	NaN	0	0
882	1	0	0	0	0	-104.09	57.992	52.1	0	0	0	0	0	0	0	0	0	0	21	3	1	0	578.12	964.72	295.76	0	0	0	0	0	0	0	0	0	0	0	0	43	NaN	0	0
883	1	0	0	0	0	99.967	42.515	87.964	0	0	0	0	0	0	0	0	0	0	21	3	1	0	726.22	980.86	314.02	0	0	0	0	159.2	0	0	0	0	0	0	0	43	159.2	0	0
884	1	0	0	0	0	162.51	37.745	14.438	0	0	0	0	0	0	0	0	0	0	21	3	1	0	696.95	943.48	320.9	0	0	0	0	153.49	125.4	0	0	0	0	0	0	43	139.45	0	0
885	1	0	0	0	0	95.16	126.52	135.38	0	0	0	0	0	0	0	0	0	0	21	3	1	0	707.13	987.89	140.89	0	0	0	0	0	0	0	0	0	0	0	0	43	NaN	0	0
886	1	0	0	0	0	-151.61	52.244	10.923	0	0	0	0	0	0	0	0	0	0	21	3	1	0	623.06	955.79	332.75	0	0	0	0	0	0	0	0	0	0	0	0	43	NaN	0	0
887	1	0	0	0	0	-152.83	119.29	168.62	0	0	0	0	0	0	0	0	0	0	22	1	1	0	465.84	336.14	192.87	0	0	0	0	0	0	0	0	0	0	0	0	90	NaN	0	0
888	1	0	0	0	0	-178.82	47.3	44.483	0	0	0	0	0	0	0	0	0	0	22	1	1	0	597.86	321.91	270.25	0	0	0	0	145.14	0	0	0	0	0	0	0	90	145.14	0	0
889	1	0	0	0	0	122.91	83.904	98.729	0	0	0	0	0	0	0	0	0	0	22	1	1	0	679.47	366.49	251.42	0	0	0	0	138	136.64	0	0	0	0	0	0	90	137.32	0	0
890	1	0	0	0	0	-163.03	83.155	102.77	0	0	0	0	0	0	0	0	0	0	22	1	1	0	508.15	319.41	217.45	0	0	0	0	166.57	0	0	0	0	0	0	0	90	166.57	0	0
891	1	0	0	0	0	-0.37725	127.43	99.767	0	0	0	0	0	0	0	0	0	0	22	1	1	0	746.38	588.68	277.95	0	0	0	0	0	0	0	0	0	0	0	0	90	NaN	0	0
892	1	0	0	0	0	156.62	100.24	118.56	0	0	0	0	0	0	0	0	0	0	22	1	1	0	644.76	342.26	223.76	0	0	0	0	152.42	150.03	0	0	0	0	0	0	90	151.23	0	0
893	1	0	0	0	0	15.784	82.396	106.1	0	0	0	0	0	0	0	0	0	0	22	1	1	0	574.89	718.06	252.04	0	0	0	0	0	0	0	0	0	0	0	0	90	NaN	0	0
894	1	0	0	0	0	-115.93	120.92	103.96	0	0	0	0	0	0	0	0	0	0	22	1	1	0	396.25	402.18	171.48	0	0	0	0	0	0	0	0	0	0	0	0	90	NaN	0	0
895	1	0	0	0	0	149.3	136.87	50.896	0	0	0	0	0	0	0	0	0	0	22	1	1	0	593.7	311.06	230.92	0	0	0	0	0	0	0	0	0	0	0	0	90	NaN	0	0
896	1	0	0	0	0	121.56	70.565	72.153	0	0	0	0	0	0	0	0	0	0	22	1	1	0	690.56	388.26	294.94	0	0	0	0	152.07	158.57	0	0	0	0	0	0	90	155.32	0	0
897	1	0	0	0	0	-14.418	88.837	91.872	0	0	0	0	0	0	0	0	0	0	22	1	1	0	463.87	699.05	229.78	0	0	0	0	0	0	0	0	0	0	0	0	90	NaN	0	0
898	1	0	0	0	0	-158.96	80.005	55.474	0	0	0	0	0	0	0	0	0	0	22	1	1	0	447.77	343.87	280.16	0	0	0	0	0	0	0	0	0	0	0	0	90	NaN	0	0
899	1	0	0	0	0	-8.8136	68.982	101.02	0	0	0	0	0	0	0	0	0	0	22	1	1	0	543.29	711.1	292.71	0	0	0	0	152.74	152.37	0	0	0	0	0	0	90	152.55	0	0
900	1	0	0	0	0	-130.64	143.83	83.501	0	0	0	0	0	0	0	0	0	0	22	1	1	0	394.74	437.98	129.71	0	0	0	0	0	0	0	0	0	0	0	0	90	NaN	0	0
901	1	0	0	0	0	139.73	32.87	109.8	0	0	0	0	0	0	0	0	0	0	22	1	1	0	575.36	342.31	337.53	0	0	0	0	145.5	0	0	0	0	0	0	0	90	145.5	0	0
902	1	0	0	0	0	-57.642	61.34	13.938	0	0	0	0	0	0	0	0	0	0	22	1	1	0	381.49	526.46	337.92	0	0	0	0	0	0	0	0	0	0	0	0	90	NaN	0	0
903	1	0	0	0	0	-27.186	91.445	21.72	0	0	0	0	0	0	0	0	0	0	22	1	1	0	513.08	709.59	249.63	0	0	0	0	151.45	0	0	0	0	0	0	0	90	151.45	0	0
904	1	0	0	0	0	173.39	49.158	168.6	0	0	0	0	0	0	0	0	0	0	22	1	1	0	655.21	364.83	315.03	0	0	0	0	149.68	0	0	0	0	0	0	0	90	149.68	0	0
905	1	0	0	0	0	43.719	99.93	86.248	0	0	0	0	0	0	0	0	0	0	22	1	1	0	657.87	662.8	236.45	0	0	0	0	173.36	0	0	0	0	0	0	0	90	173.36	0	0
906	1	0	0	0	0	142.64	92.562	78.672	0	0	0	0	0	0	0	0	0	0	22	1	1	0	611.99	343.67	304.75	0	0	0	0	0	0	0	0	0	0	0	0	90	NaN	0	0
907	1	0	0	0	0	7.9738	77.166	20.811	0	0	0	0	0	0	0	0	0	0	22	1	1	0	631.18	691.51	272.79	0	0	0	0	131.62	0	0	0	0	0	0	0	90	131.62	0	0
908	1	0	0	0	0	-76.273	52.338	83.6	0	0	0	0	0	0	0	0	0	0	22	1	1	0	387.33	627.34	281.83	0	0	0	0	0	0	0	0	0	0	0	0	90	NaN	0	0
909	1	0	0	0	0	100.75	16.938	109.72	0	0	0	0	0	0	0	0	0	0	22	1	1	0	642.68	659.69	308.55	0	0	0	0	0	0	0	0	0	0	0	0	90	NaN	0	0
910	1	0	0	0	0	154.41	70.579	57.377	0	0	0	0	0	0	0	0	0	0	22	1	1	0	637.13	345.07	275.07	0	0	0	0	154.87	0	0	0	0	0	0	0	90	154.87	0	0
911	1	0	0	0	0	38.769	48.471	97.335	0	0	0	0	0	0	0	0	0	0	22	1	1	0	709.15	615.4	288.28	0	0	0	0	0	0	0	0	0	0	0	0	90	NaN	0	0
912	1	0	0	0	0	-79.225	123.08	143.64	0	0	0	0	0	0	0	0	0	0	22	1	1	0	375.48	587.3	172.31	0	0	0	0	0	0	0	0	0	0	0	0	90	NaN	0	0
913	1	0	0	0	0	-142.73	98.33	154.24	0	0	0	0	0	0	0	0	0	0	22	1	1	0	443.68	368.12	160.33	0	0	0	0	0	0	0	0	0	0	0	0	90	NaN	0	0
914	1	0	0	0	0	-85.084	79.127	31.189	0	0	0	0	0	0	0	0	0	0	22	1	1	0	405.46	633.42	322.57	0	0	0	0	0	0	0	0	0	0	0	0	90	NaN	0	0
915	1	0	0	0	0	-70.788	55.711	149.42	0	0	0	0	0	0	0	0	0	0	22	1	1	0	357.78	525.75	296.9	0	0	0	0	0	0	0	0	0	0	0	0	90	NaN	0	0
916	1	0	0	0	0	8.0291	97.227	118.23	0	0	0	0	0	0	0	0	0	0	22	1	1	0	494.27	700.45	287.83	0	0	0	0	0	0	0	0	0	0	0	0	90	NaN	0	0
917	1	0	0	0	0	-122.06	34.824	34.809	0	0	0	0	0	0	0	0	0	0	22	1	1	0	474.1	357.05	333.11	0	0	0	0	0	0	0	0	0	0	0	0	90	NaN	0	0
918	1	0	0	0	0	-147.66	104.12	22.466	0	0	0	0	0	0	0	0	0	0	22	1	1	0	500.75	343.29	157.3	0	0	0	0	0	0	0	0	0	0	0	0	90	NaN	0	0
919	1	0	0	0	0	-98.893	101.41	0.29785	0	0	0	0	0	0	0	0	0	0	22	1	1	0	410.16	642.46	170.27	0	0	0	0	0	0	0	0	0	0	0	0	90	NaN	0	0
920	1	0	0	0	0	-65.144	19.616	163.68	0	0	0	0	0	0	0	0	0	0	22	1	1	0	499.83	680.85	336.47	0	0	0	0	0	0	0	0	0	0	0	0	90	NaN	0	0
921	1	0	0	0	0	-154.6	19.945	140.8	0	0	0	0	0	0	0	0	0	0	22	1	1	0	431.69	377.22	320.16	0	0	0	0	0	0	0	0	0	0	0	0	90	NaN	0	0
922	1	0	0	0	0	178.35	81.724	161.13	0	0	0	0	0	0	0	0	0	0	22	1	1	0	552.01	321.81	295.25	0	0	0	0	177.28	152.46	0	0	0	0	0	0	90	164.87	0	0
923	1	0	0	0	0	14.256	136.92	155.19	0	0	0	0	0	0	0	0	0	0	22	1	1	0	495.73	692.35	153.65	0	0	0	0	0	0	0	0	0	0	0	0	90	NaN	0	0
924	1	0	0	0	0	116.31	41.248	11.644	0	0	0	0	0	0	0	0	0	0	22	1	1	0	691.28	495.68	361.93	0	0	0	0	0	0	0	0	0	0	0	0	90	NaN	0	0
925	1	0	0	0	0	-1.5161	119.19	86.778	0	0	0	0	0	0	0	0	0	0	22	1	1	0	588.29	701.07	301.48	0	0	0	0	0	0	0	0	0	0	0	0	90	NaN	0	0
926	1	0	0	0	0	41.454	94.237	47.212	0	0	0	0	0	0	0	0	0	0	22	1	1	0	714.95	626.84	171.95	0	0	0	0	0	0	0	0	0	0	0	0	90	NaN	0	0
927	1	0	0	0	0	163.43	27.409	43.995	0	0	0	0	0	0	0	0	0	0	22	1	1	0	723	529.6	314.1	0	0	0	0	0	0	0	0	0	0	0	0	90	NaN	0	0
928	1	0	0	0	0	-55.798	60.344	0	0	0	0	0	0	0	0	0	0	0	22	1	1	0	684.18	450.28	349.59	0	0	0	0	0	0	0	0	0	0	0	0	90	NaN	0	0
929	1	0	0	0	0	51.802	55.516	141.15	0	0	0	0	0	0	0	0	0	0	22	1	1	0	631.03	629.27	350.18	0	0	0	0	0	0	0	0	0	0	0	0	90	NaN	0	0
930	1	0	0	0	0	-89.053	99.72	11.368	0	0	0	0	0	0	0	0	0	0	22	2	1	0	626.03	806.2	215.24	0	0	0	0	158.3	157.97	0	0	0	0	0	0	29	158.13	0	0
931	1	0	0	0	0	89.526	86.826	19.092	0	0	0	0	0	0	0	0	0	0	22	2	1	0	767.87	788.38	193.09	0	0	0	0	0	0	0	0	0	0	0	0	29	NaN	0	0
932	1	0	0	0	0	153.7	97.07	59.694	0	0	0	0	0	0	0	0	0	0	22	2	1	0	761.15	738.11	243.93	0	0	0	0	0	0	0	0	0	0	0	0	29	NaN	0	0
933	1	0	0	0	0	86.44	80.765	52.837	0	0	0	0	0	0	0	0	0	0	22	2	1	0	776.96	781.84	240.91	0	0	0	0	143.82	138.82	165.78	0	0	0	0	0	29	149.47	0	0
934	1	0	0	0	0	35.542	109.52	73.954	0	0	0	0	0	0	0	0	0	0	22	2	1	0	741.86	841.79	183.91	0	0	0	0	164.56	0	0	0	0	0	0	0	29	164.56	0	0
935	1	0	0	0	0	-178.71	86.597	87.477	0	0	0	0	0	0	0	0	0	0	22	2	1	0	719.97	716.71	249.43	0	0	0	0	165.86	0	0	0	0	0	0	0	29	165.86	0	0
936	1	0	0	0	0	-153.02	73.572	133.19	0	0	0	0	0	0	0	0	0	0	22	2	1	0	660.96	736.83	262.95	0	0	0	0	160.34	131.18	0	0	0	0	0	0	29	145.76	0	0
937	1	0	0	0	0	-165.46	109.93	10.352	0	0	0	0	0	0	0	0	0	0	22	2	1	0	681.05	722.96	219.98	0	0	0	0	147.94	126.69	156.84	0	0	0	0	0	29	143.82	0	0
938	1	0	0	0	0	44.428	110.62	83.949	0	0	0	0	0	0	0	0	0	0	22	2	1	0	732.35	864.27	223.45	0	0	0	0	144.82	0	0	0	0	0	0	0	29	144.82	0	0
939	1	0	0	0	0	-118.54	97.523	121.38	0	0	0	0	0	0	0	0	0	0	22	2	1	0	648.37	750.95	200.26	0	0	0	0	137.94	0	0	0	0	0	0	0	29	137.94	0	0
940	1	0	0	0	0	-88.249	31.827	174.46	0	0	0	0	0	0	0	0	0	0	22	2	1	0	656.44	781.24	289.64	0	0	0	0	150.3	0	0	0	0	0	0	0	29	150.3	0	0
941	1	0	0	0	0	46.263	95.863	102.59	0	0	0	0	0	0	0	0	0	0	22	2	1	0	768.46	830.73	230.75	0	0	0	0	0	0	0	0	0	0	0	0	29	NaN	0	0
942	1	0	0	0	0	52.865	14.432	19.215	0	0	0	0	0	0	0	0	0	0	22	2	1	0	713.63	804.25	303.79	0	0	0	0	0	0	0	0	0	0	0	0	29	NaN	0	0
943	1	0	0	0	0	151.63	126.53	42.367	0	0	0	0	0	0	0	0	0	0	22	2	1	0	753.26	741.75	211.53	0	0	0	0	0	0	0	0	0	0	0	0	29	NaN	0	0
944	1	0	0	0	0	-48.601	157.29	130.92	0	0	0	0	0	0	0	0	0	0	22	2	1	0	664.63	821.75	157.74	0	0	0	0	139.58	0	0	0	0	0	0	0	29	139.58	0	0
945	1	0	0	0	0	-87.992	42.515	85.194	0	0	0	0	0	0	0	0	0	0	22	2	1	0	639.07	813.96	264.39	0	0	0	0	153.28	0	0	0	0	0	0	0	29	153.28	0	0
946	1	0	0	0	0	-101.5	69.567	175.75	0	0	0	0	0	0	0	0	0	0	22	2	1	0	630.43	769.92	241.89	0	0	0	0	148.25	163.65	0	0	0	0	0	0	29	155.95	0	0
947	1	0	0	0	0	-33.518	105.96	30.186	0	0	0	0	0	0	0	0	0	0	22	2	1	0	694.75	854.75	160.96	0	0	0	0	0	0	0	0	0	0	0	0	29	NaN	0	0
948	1	0	0	0	0	97.624	65.903	87.105	0	0	0	0	0	0	0	0	0	0	22	2	1	0	761.65	788.9	279.55	0	0	0	0	0	0	0	0	0	0	0	0	29	NaN	0	0
949	1	0	0	0	0	-79.862	143.31	33.922	0	0	0	0	0	0	0	0	0	0	22	2	1	0	643.78	782.19	171.97	0	0	0	0	132.8	0	0	0	0	0	0	0	29	132.8	0	0
950	1	0	0	0	0	-23	128.66	166.84	0	0	0	0	0	0	0	0	0	0	22	2	1	0	692.63	870.98	202.68	0	0	0	0	0	0	0	0	0	0	0	0	29	NaN	0	0
951	1	0	0	0	0	-50.929	14.402	145.41	0	0	0	0	0	0	0	0	0	0	22	2	1	0	696.22	850.54	264.11	0	0	0	0	0	0	0	0	0	0	0	0	29	NaN	0	0
952	1	0	0	0	0	-24.666	89.749	59.177	0	0	0	0	0	0	0	0	0	0	22	3	1	0	824.13	810.21	300.95	0	0	0	0	124.36	145.61	144.48	0	0	0	0	0	25	138.15	0	0
953	1	0	0	0	0	-60.038	69.791	54.034	0	0	0	0	0	0	0	0	0	0	22	3	1	0	795.34	773.15	298.93	0	0	0	0	170.64	139.86	0	0	0	0	0	0	25	155.25	0	0
954	1	0	0	0	0	-27.199	119.08	151.21	0	0	0	0	0	0	0	0	0	0	22	3	1	0	836.7	799.47	255.66	0	0	0	0	161.56	134.42	0	0	0	0	0	0	25	147.99	0	0
955	1	0	0	0	0	-9.241	27.084	15.151	0	0	0	0	0	0	0	0	0	0	22	3	1	0	840.5	788.64	343.56	0	0	0	0	171.03	0	0	0	0	0	0	0	25	171.03	0	0
956	1	0	0	0	0	-24.026	172.4	121.12	0	0	0	0	0	0	0	0	0	0	22	3	1	0	846.94	764.52	227.61	0	0	0	0	124.62	0	0	0	0	0	0	0	25	124.62	0	0
957	1	0	0	0	0	13.426	109.05	113.48	0	0	0	0	0	0	0	0	0	0	22	3	1	0	873.44	813.76	289.21	0	0	0	0	140.64	158.97	0	0	0	0	0	0	25	149.8	0	0
958	1	0	0	0	0	-89.501	102.55	135.62	0	0	0	0	0	0	0	0	0	0	22	3	1	0	805.35	746.72	353.51	0	0	0	0	0	0	0	0	0	0	0	0	25	NaN	0	0
959	1	0	0	0	0	-111.56	81.751	172.75	0	0	0	0	0	0	0	0	0	0	22	3	1	0	785.38	729.08	288.89	0	0	0	0	118.61	0	0	0	0	0	0	0	25	118.61	0	0
960	1	0	0	0	0	52.741	32.307	119.94	0	0	0	0	0	0	0	0	0	0	22	3	1	0	877.57	755.9	357	0	0	0	0	143.38	0	0	0	0	0	0	0	25	143.38	0	0
961	1	0	0	0	0	-153.28	98.082	0.65844	0	0	0	0	0	0	0	0	0	0	22	3	1	0	827.84	686.93	287.32	0	0	0	0	0	0	0	0	0	0	0	0	25	NaN	0	0
962	1	0	0	0	0	-69.358	105.01	139.46	0	0	0	0	0	0	0	0	0	0	22	3	1	0	859.11	705.03	219.78	0	0	0	0	0	0	0	0	0	0	0	0	25	NaN	0	0
963	1	0	0	0	0	70.994	159.22	10.027	0	0	0	0	0	0	0	0	0	0	22	3	1	0	901.34	762.75	242.76	0	0	0	0	0	0	0	0	0	0	0	0	25	NaN	0	0
964	1	0	0	0	0	-151.58	23.543	173.35	0	0	0	0	0	0	0	0	0	0	22	3	1	0	845.46	721.36	353.35	0	0	0	0	146.99	0	0	0	0	0	0	0	25	146.99	0	0
965	1	0	0	0	0	-151.4	103.2	23.503	0	0	0	0	0	0	0	0	0	0	22	4	1	0	747.5	592	274.48	0	0	0	0	0	0	0	0	0	0	0	0	20	NaN	0	0
966	1	0	0	0	0	142.37	87.485	94.843	0	0	0	0	0	0	0	0	0	0	22	4	1	0	811.7	609.27	285.49	0	0	0	0	0	0	0	0	0	0	0	0	20	NaN	0	0
967	1	0	0	0	0	-59.909	81.489	101.53	0	0	0	0	0	0	0	0	0	0	22	4	1	0	715.24	689.03	293.75	0	0	0	0	0	0	0	0	0	0	0	0	20	NaN	0	0
968	1	0	0	0	0	-108.98	90.275	10.468	0	0	0	0	0	0	0	0	0	0	22	4	1	0	715.67	618.54	295.47	0	0	0	0	127.5	0	0	0	0	0	0	0	20	127.5	0	0
969	1	0	0	0	0	81.652	56.9	100.31	0	0	0	0	0	0	0	0	0	0	22	4	1	0	794.97	652.32	327.55	0	0	0	0	154.54	0	0	0	0	0	0	0	20	154.54	0	0
970	1	0	0	0	0	-175.59	45.161	158.77	0	0	0	0	0	0	0	0	0	0	22	4	1	0	770.57	611.74	350.52	0	0	0	0	0	0	0	0	0	0	0	0	20	NaN	0	0
971	1	0	0	0	0	-10.43	111.09	90.096	0	0	0	0	0	0	0	0	0	0	25	1	1	0	815.37	622.03	231.44	0	0	0	0	144.24	0	0	0	0	0	0	0	49	144.24	0	0
972	1	0	0	0	0	-127.26	98.669	8.7454	0	0	0	0	0	0	0	0	0	0	25	1	1	0	769.44	453.01	270.63	0	0	0	0	174.81	163.06	0	0	0	0	0	0	49	168.94	0	0
973	1	0	0	0	0	-151.17	104.29	17.721	0	0	0	0	0	0	0	0	0	0	25	1	1	0	792.74	437.54	232.78	0	0	0	0	153.32	0	0	0	0	0	0	0	49	153.32	0	0
974	1	0	0	0	0	-45.395	87.651	111.56	0	0	0	0	0	0	0	0	0	0	25	1	1	0	767.84	572.82	304.7	0	0	0	0	163.19	130.31	0	0	0	0	0	0	49	146.75	0	0
975	1	0	0	0	0	-50.379	106.46	14.195	0	0	0	0	0	0	0	0	0	0	25	1	1	0	778.93	590.88	235.17	0	0	0	0	147.06	0	0	0	0	0	0	0	49	147.06	0	0
976	1	0	0	0	0	28.677	126.87	103.1	0	0	0	0	0	0	0	0	0	0	25	1	1	0	897.96	610.8	205.79	0	0	0	0	168.89	121.27	0	0	0	0	0	0	49	145.08	0	0
977	1	0	0	0	0	-93.694	115.34	117.51	0	0	0	0	0	0	0	0	0	0	25	1	1	0	754.76	495.04	242.85	0	0	0	0	130.85	168.64	151.23	0	0	0	0	0	49	150.24	0	0
978	1	0	0	0	0	-84.56	134.75	21.709	0	0	0	0	0	0	0	0	0	0	25	1	1	0	767.88	533.05	210.86	0	0	0	0	144.47	123.76	136.71	142.52	0	0	0	0	49	136.86	0	0
979	1	0	0	0	0	110.05	28.566	25.372	0	0	0	0	0	0	0	0	0	0	25	1	1	0	911.21	417.41	209.63	0	0	0	0	0	0	0	0	0	0	0	0	49	NaN	0	0
980	1	0	0	0	0	27.061	99.627	94.331	0	0	0	0	0	0	0	0	0	0	25	1	1	0	936	608.51	237.32	0	0	0	0	157.93	0	0	0	0	0	0	0	49	157.93	0	0
981	1	0	0	0	0	-81.033	72.312	117.03	0	0	0	0	0	0	0	0	0	0	25	1	1	0	758.45	554	259.32	0	0	0	0	131.07	0	0	0	0	0	0	0	49	131.07	0	0
982	1	0	0	0	0	-108.71	132.96	21.995	0	0	0	0	0	0	0	0	0	0	25	1	1	0	782.09	478.03	200.67	0	0	0	0	135.54	151.63	131.74	0	0	0	0	0	49	139.64	0	0
983	1	0	0	0	0	-96.117	56.401	48.402	0	0	0	0	0	0	0	0	0	0	25	1	1	0	756.21	531.27	320.1	0	0	0	0	127.83	0	0	0	0	0	0	0	49	127.83	0	0
984	1	0	0	0	0	-22.759	37.116	136	0	0	0	0	0	0	0	0	0	0	25	1	1	0	835.8	585.49	371.14	0	0	0	0	0	0	0	0	0	0	0	0	49	NaN	0	0
985	1	0	0	0	0	68.055	151.44	96.439	0	0	0	0	0	0	0	0	0	0	25	1	1	0	933.81	574.07	200.73	0	0	0	0	122.44	0	0	0	0	0	0	0	49	122.44	0	0
986	1	0	0	0	0	172.42	88.832	74.978	0	0	0	0	0	0	0	0	0	0	25	1	1	0	876.9	397.05	243.94	0	0	0	0	145.19	0	0	0	0	0	0	0	49	145.19	0	0
987	1	0	0	0	0	-86.252	85.79	13.641	0	0	0	0	0	0	0	0	0	0	25	1	1	0	747.78	511.3	286.13	0	0	0	0	155.39	160.73	0	0	0	0	0	0	49	158.06	0	0
988	1	0	0	0	0	91.238	158	99.169	0	0	0	0	0	0	0	0	0	0	25	1	1	0	993.35	522.16	253.17	0	0	0	0	0	0	0	0	0	0	0	0	49	NaN	0	0
989	1	0	0	0	0	-11.497	128.6	142.22	0	0	0	0	0	0	0	0	0	0	25	1	1	0	840.85	600.53	203.61	0	0	0	0	0	0	0	0	0	0	0	0	49	NaN	0	0
990	1	0	0	0	0	-19.736	82.572	54.949	0	0	0	0	0	0	0	0	0	0	25	1	1	0	815.28	543.41	329.88	0	0	0	0	0	0	0	0	0	0	0	0	49	NaN	0	0
991	1	0	0	0	0	-179.69	71.826	108.39	0	0	0	0	0	0	0	0	0	0	25	1	1	0	804.74	431.78	328.44	0	0	0	0	0	0	0	0	0	0	0	0	49	NaN	0	0
992	1	0	0	0	0	-179.28	57.106	130.76	0	0	0	0	0	0	0	0	0	0	25	1	1	0	909.99	445.25	319.76	0	0	0	0	0	0	0	0	0	0	0	0	49	NaN	0	0
993	1	0	0	0	0	-19.133	111.58	103.27	0	0	0	0	0	0	0	0	0	0	25	1	1	0	867.28	621.65	237.6	0	0	0	0	0	0	0	0	0	0	0	0	49	NaN	0	0
994	1	0	0	0	0	-78.239	130.7	116.41	0	0	0	0	0	0	0	0	0	0	25	1	1	0	841.5	448.9	183.76	0	0	0	0	0	0	0	0	0	0	0	0	49	NaN	0	0
995	1	0	0	0	0	-128.82	151.36	171.67	0	0	0	0	0	0	0	0	0	0	25	1	1	0	860.83	503.22	171.99	0	0	0	0	0	0	0	0	0	0	0	0	49	NaN	0	0
996	1	0	0	0	0	-177.63	55.586	2.1424	0	0	0	0	0	0	0	0	0	0	25	1	1	0	844.12	426.83	330.79	0	0	0	0	0	0	0	0	0	0	0	0	49	NaN	0	0
997	1	0	0	0	0	-27.893	80.854	177.32	0	0	0	0	0	0	0	0	0	0	25	1	1	0	954.8	590.98	332.82	0	0	0	0	0	0	0	0	0	0	0	0	49	NaN	0	0
998	1	0	0	0	0	-83.314	151.07	88.326	0	0	0	0	0	0	0	0	0	0	25	1	1	0	795.32	564.98	211.07	0	0	0	0	0	0	0	0	0	0	0	0	49	NaN	0	0
999	1	0	0	0	0	-166.87	115.73	22.667	0	0	0	0	0	0	0	0	0	0	25	1	1	0	880.1	437.67	188.37	0	0	0	0	0	0	0	0	0	0	0	0	49	NaN	0	0
1000	1	0	0	0	0	-34.333	151.34	16.519	0	0	0	0	0	0	0	0	0	0	25	1	1	0	808.7	519.53	191.94	0	0	0	0	0	0	0	0	0	0	0	0	49	NaN	0	0
1001	1	0	0	0	0	-7.7638	79.099	47.365	0	0	0	0	0	0	0	0	0	0	25	1	1	0	890.51	623.87	322.09	0	0	0	0	0	0	0	0	0	0	0	0	49	NaN	0	0
1002	1	0	0	0	0	-31.976	30.852	160.82	0	0	0	0	0	0	0	0	0	0	25	1	1	0	811.28	578.63	322.03	0	0	0	0	167.66	0	0	0	0	0	0	0	49	167.66	0	0
1003	1	0	0	0	0	-4.9391	59.63	167.7	0	0	0	0	0	0	0	0	0	0	25	2	1	0	772.66	732.73	320.87	0	0	0	0	127.27	132.96	150.29	0	0	0	0	0	18	136.84	0	0
1004	1	0	0	0	0	6.9747	116.67	62.72	0	0	0	0	0	0	0	0	0	0	25	2	1	0	776.49	736.82	271.67	0	0	0	0	119.33	123.22	143.34	144.58	0	0	0	0	18	132.62	0	0
1005	1	0	0	0	0	-43.829	89.65	23.826	0	0	0	0	0	0	0	0	0	0	25	2	1	0	736.49	725.73	286.11	0	0	0	0	135.86	131.02	126	0	0	0	0	0	18	130.96	0	0
1006	1	0	0	0	0	-141.68	113.2	90.992	0	0	0	0	0	0	0	0	0	0	25	2	1	0	745.84	650.43	259.03	0	0	0	0	138.27	151.16	0	0	0	0	0	0	18	144.71	0	0
1007	1	0	0	0	0	-63.426	130.49	99.395	0	0	0	0	0	0	0	0	0	0	25	2	1	0	733.37	693.32	254.05	0	0	0	0	153.27	139.29	117.23	0	0	0	0	0	18	136.59	0	0
1008	1	0	0	0	0	39.653	127.53	4.2371	0	0	0	0	0	0	0	0	0	0	25	2	1	0	779.97	699.9	236.54	0	0	0	0	0	0	0	0	0	0	0	0	18	NaN	0	0
1009	1	0	0	0	0	52.608	96.302	93.962	0	0	0	0	0	0	0	0	0	0	25	2	1	0	815.66	723.62	289.51	0	0	0	0	124.77	134.18	140.49	0	0	0	0	0	18	133.15	0	0
1010	1	0	0	0	0	177.4	40.01	133.17	0	0	0	0	0	0	0	0	0	0	25	2	1	0	777.19	632.39	291.45	0	0	0	0	0	0	0	0	0	0	0	0	18	NaN	0	0
1011	1	0	0	0	0	83.307	26.866	151.3	0	0	0	0	0	0	0	0	0	0	25	2	1	0	793.59	695.07	348.37	0	0	0	0	132.9	138.05	0	0	0	0	0	0	18	135.47	0	0
1012	1	0	0	0	0	141.48	59.184	77.6	0	0	0	0	0	0	0	0	0	0	25	2	1	0	792.1	650.72	328.96	0	0	0	0	142.93	135.46	150.15	0	0	0	0	0	18	142.85	0	0
1013	1	0	0	0	0	111.56	80.205	157.27	0	0	0	0	0	0	0	0	0	0	25	2	1	0	824.15	684.56	314.19	0	0	0	0	146.6	163.65	0	0	0	0	0	0	18	155.12	0	0
1014	1	0	0	0	0	44.007	87.66	58.823	0	0	0	0	0	0	0	0	0	0	25	2	1	0	823.24	681.29	269.87	0	0	0	0	0	0	0	0	0	0	0	0	18	NaN	0	0
1015	1	0	0	0	0	-26.631	74.481	103.66	0	0	0	0	0	0	0	0	0	0	25	2	1	0	752.35	701.42	345.96	0	0	0	0	0	0	0	0	0	0	0	0	18	NaN	0	0
1016	1	0	0	0	0	-95.989	91.225	95.739	0	0	0	0	0	0	0	0	0	0	25	2	1	0	721.57	668.72	294.06	0	0	0	0	125.34	150.34	0	0	0	0	0	0	18	137.84	0	0
1017	1	0	0	0	0	138.02	89.471	43.356	0	0	0	0	0	0	0	0	0	0	25	3	1	0	877.48	239.85	297.61	0	0	0	0	0	0	0	0	0	0	0	0	18	NaN	0	0
1018	1	0	0	0	0	-93.251	111.6	129.26	0	0	0	0	0	0	0	0	0	0	25	3	1	0	819.09	234.42	215.54	0	0	0	0	0	0	0	0	0	0	0	0	18	NaN	0	0
1019	1	0	0	0	0	73.013	116.66	87.656	0	0	0	0	0	0	0	0	0	0	25	3	1	0	909.36	235.35	175.31	0	0	0	0	141.03	0	0	0	0	0	0	0	18	141.03	0	0
1020	1	0	0	0	0	159.84	91.324	8.906	0	0	0	0	0	0	0	0	0	0	25	3	1	0	895.56	183.94	203.44	0	0	0	0	0	0	0	0	0	0	0	0	18	NaN	0	0
1021	1	0	0	0	0	31.02	78.014	106.64	0	0	0	0	0	0	0	0	0	0	25	3	1	0	909.74	248.26	221.09	0	0	0	0	0	0	0	0	0	0	0	0	18	NaN	0	0
1022	1	0	0	0	0	-165.21	52.804	13.21	0	0	0	0	0	0	0	0	0	0	28	1	1	0	101.5	412.6	402.17	0	0	0	0	141.68	0	0	0	0	0	0	0	27	141.68	0	0
1023	1	0	0	0	0	135.08	87.49	106.45	0	0	0	0	0	0	0	0	0	0	28	1	1	0	142.74	428.49	411.22	0	0	0	0	0	0	0	0	0	0	0	0	27	NaN	0	0
1024	1	0	0	0	0	-168.52	55.532	150.3	0	0	0	0	0	0	0	0	0	0	28	1	1	0	88.066	415.62	450.21	0	0	0	0	139.34	0	0	0	0	0	0	0	27	139.34	0	0
1025	1	0	0	0	0	144.12	67.24	45.235	0	0	0	0	0	0	0	0	0	0	28	1	1	0	132.82	433.05	458.74	0	0	0	0	158.79	149.81	0	0	0	0	0	0	27	154.3	0	0
1026	1	0	0	0	0	-63.901	102.51	104.68	0	0	0	0	0	0	0	0	0	0	28	1	1	0	39.018	500.67	416.18	0	0	0	0	0	0	0	0	0	0	0	0	27	NaN	0	0
1027	1	0	0	0	0	-107.93	46.674	91.03	0	0	0	0	0	0	0	0	0	0	28	1	1	0	46.566	475.8	456.9	0	0	0	0	110.48	148.96	153.16	0	0	0	0	0	27	137.53	0	0
1028	1	0	0	0	0	99.808	53.663	56.316	0	0	0	0	0	0	0	0	0	0	28	1	1	0	142.86	475.87	466.4	0	0	0	0	165.08	148.74	129.21	116.99	0	0	0	0	27	140	0	0
1029	1	0	0	0	0	11.144	122.32	85.708	0	0	0	0	0	0	0	0	0	0	28	1	1	0	155.24	522.45	412.64	0	0	0	0	0	0	0	0	0	0	0	0	27	NaN	0	0
1030	1	0	0	0	0	102.63	91.551	44.747	0	0	0	0	0	0	0	0	0	0	28	1	1	0	160.85	473.33	416.85	0	0	0	0	164.22	140.1	142.93	156.15	0	0	0	0	27	150.85	0	0
1031	1	0	0	0	0	32.327	59.453	166.12	0	0	0	0	0	0	0	0	0	0	28	1	1	0	131.72	520.4	457.79	0	0	0	0	123.9	156.12	156.45	133.43	0	0	0	0	27	142.48	0	0
1032	1	0	0	0	0	-157.72	90.973	145.64	0	0	0	0	0	0	0	0	0	0	28	1	1	0	51.749	434.16	428.56	0	0	0	0	0	0	0	0	0	0	0	0	27	NaN	0	0
1033	1	0	0	0	0	-5.4142	62.187	167.15	0	0	0	0	0	0	0	0	0	0	28	1	1	0	91.046	541.54	441.89	0	0	0	0	146.65	0	0	0	0	0	0	0	27	146.65	0	0
1034	1	0	0	0	0	13.579	61.001	166.64	0	0	0	0	0	0	0	0	0	0	28	1	1	0	99.547	493.22	483.66	0	0	0	0	0	0	0	0	0	0	0	0	27	NaN	0	0
1035	1	0	0	0	0	104.75	129.75	46.413	0	0	0	0	0	0	0	0	0	0	28	1	1	0	148.68	475.23	369.6	0	0	0	0	130.98	0	0	0	0	0	0	0	27	130.98	0	0
1036	1	0	0	0	0	-128.04	86.896	67.77	0	0	0	0	0	0	0	0	0	0	28	1	1	0	62.262	430.18	396.54	0	0	0	0	0	0	0	0	0	0	0	0	27	NaN	0	0
1037	1	0	0	0	0	-130.31	21.955	111.24	0	0	0	0	0	0	0	0	0	0	28	1	1	0	90.376	453.22	474.43	0	0	0	0	146.98	129.7	162.32	0	0	0	0	0	27	146.33	0	0
1038	1	0	0	0	0	114.56	46.286	65.485	0	0	0	0	0	0	0	0	0	0	28	1	1	0	82.89	531.86	487.21	0	0	0	0	0	0	0	0	0	0	0	0	27	NaN	0	0
1039	1	0	0	0	0	-2.8902	108.25	71.494	0	0	0	0	0	0	0	0	0	0	28	1	1	0	115.67	547.6	391.35	0	0	0	0	0	0	0	0	0	0	0	0	27	NaN	0	0
1040	1	0	0	0	0	-151.83	141.58	30.256	0	0	0	0	0	0	0	0	0	0	28	1	1	0	87.903	461.47	344.6	0	0	0	0	0	0	0	0	0	0	0	0	27	NaN	0	0
1041	1	0	0	0	0	-12.738	40.181	78.694	0	0	0	0	0	0	0	0	0	0	29	1	1	0	787.08	891.97	403.16	0	0	0	0	0	0	0	0	0	0	0	0	25	NaN	0	0
1042	1	0	0	0	0	59.524	88.442	30.855	0	0	0	0	0	0	0	0	0	0	29	1	1	0	827.28	882.8	373.45	0	0	0	0	0	0	0	0	0	0	0	0	25	NaN	0	0
1043	1	0	0	0	0	-21.407	100.53	72.877	0	0	0	0	0	0	0	0	0	0	29	1	1	0	740.26	896.82	358.45	0	0	0	0	0	0	0	0	0	0	0	0	25	NaN	0	0
1044	1	0	0	0	0	-88.131	76.402	159.91	0	0	0	0	0	0	0	0	0	0	29	1	1	0	731.43	829.62	409.85	0	0	0	0	143.5	177.52	0	0	0	0	0	0	25	160.51	0	0
1045	1	0	0	0	0	-11.722	78.578	176.45	0	0	0	0	0	0	0	0	0	0	29	1	1	0	751.25	877.62	411.36	0	0	0	0	0	0	0	0	0	0	0	0	25	NaN	0	0
1046	1	0	0	0	0	-133.84	90.379	32.441	0	0	0	0	0	0	0	0	0	0	29	1	1	0	736.45	799.53	371	0	0	0	0	142.29	133.18	132.18	0	0	0	0	0	25	135.88	0	0
1047	1	0	0	0	0	-114.81	106.71	130.87	0	0	0	0	0	0	0	0	0	0	29	1	1	0	745.18	850.14	325.73	0	0	0	0	0	0	0	0	0	0	0	0	25	NaN	0	0
1048	1	0	0	0	0	77.761	118.52	63.233	0	0	0	0	0	0	0	0	0	0	29	1	1	0	829.27	844.45	330.96	0	0	0	0	0	0	0	0	0	0	0	0	25	NaN	0	0
1049	1	0	0	0	0	-90.701	98.176	152.66	0	0	0	0	0	0	0	0	0	0	29	1	1	0	722.36	843.24	364.11	0	0	0	0	147.53	147.67	136.49	0	0	0	0	0	25	143.9	0	0
1050	1	0	0	0	0	-131.49	37.295	54.075	0	0	0	0	0	0	0	0	0	0	29	1	1	0	761.94	804.72	325.14	0	0	0	0	159.3	0	0	0	0	0	0	0	25	159.3	0	0
1051	1	0	0	0	0	-51.419	98.723	77.11	0	0	0	0	0	0	0	0	0	0	29	1	1	0	796.56	863.66	318.93	0	0	0	0	0	0	0	0	0	0	0	0	25	NaN	0	0
1052	1	0	0	0	0	-165.93	85.029	159.73	0	0	0	0	0	0	0	0	0	0	29	2	1	0	887.69	671.77	374.71	0	0	0	0	0	0	0	0	0	0	0	0	33	NaN	0	0
1053	1	0	0	0	0	167.32	84.1	36.315	0	0	0	0	0	0	0	0	0	0	29	2	1	0	928.57	670.31	401.63	0	0	0	0	152.53	162.05	148.05	125.96	0	0	0	0	33	147.15	0	0
1054	1	0	0	0	0	158.9	88.621	17.338	0	0	0	0	0	0	0	0	0	0	29	2	1	0	954.42	681.14	357.18	0	0	0	0	0	0	0	0	0	0	0	0	33	NaN	0	0
1055	1	0	0	0	0	23.36	87.341	71.813	0	0	0	0	0	0	0	0	0	0	29	2	1	0	945.77	823.02	389.05	0	0	0	0	152.67	0	0	0	0	0	0	0	33	152.67	0	0
1056	1	0	0	0	0	123.41	80.741	85.894	0	0	0	0	0	0	0	0	0	0	29	2	1	0	968.68	692.54	402.2	0	0	0	0	150.62	0	0	0	0	0	0	0	33	150.62	0	0
1057	1	0	0	0	0	-174.66	95.268	60.747	0	0	0	0	0	0	0	0	0	0	29	2	1	0	862.35	690.51	405.75	0	0	0	0	0	0	0	0	0	0	0	0	33	NaN	0	0
1058	1	0	0	0	0	95.222	139.7	0.94425	0	0	0	0	0	0	0	0	0	0	29	2	1	0	981.88	746.28	332.02	0	0	0	0	132.6	0	0	0	0	0	0	0	33	132.6	0	0
1059	1	0	0	0	0	172.83	118	100.28	0	0	0	0	0	0	0	0	0	0	29	2	1	0	957.14	710.73	320.73	0	0	0	0	0	0	0	0	0	0	0	0	33	NaN	0	0
1060	1	0	0	0	0	-92.099	42.548	127.54	0	0	0	0	0	0	0	0	0	0	29	2	1	0	906.31	692.72	437.9	0	0	0	0	0	0	0	0	0	0	0	0	33	NaN	0	0
1061	1	0	0	0	0	72.696	65.269	123.35	0	0	0	0	0	0	0	0	0	0	29	2	1	0	984.48	792.54	385.56	0	0	0	0	124.74	0	0	0	0	0	0	0	33	124.74	0	0
1062	1	0	0	0	0	138.05	35.935	122.08	0	0	0	0	0	0	0	0	0	0	29	2	1	0	948.23	721.86	439.38	0	0	0	0	0	0	0	0	0	0	0	0	33	NaN	0	0
1063	1	0	0	0	0	-107.58	28.506	64.969	0	0	0	0	0	0	0	0	0	0	29	2	1	0	853	739.46	427.43	0	0	0	0	146.3	0	0	0	0	0	0	0	33	146.3	0	0
1064	1	0	0	0	0	175.08	117.72	148.77	0	0	0	0	0	0	0	0	0	0	29	2	1	0	916.65	697.09	313.89	0	0	0	0	0	0	0	0	0	0	0	0	33	NaN	0	0
1065	1	0	0	0	0	79.815	28.683	87.717	0	0	0	0	0	0	0	0	0	0	29	2	1	0	948.82	773.14	433.48	0	0	0	0	0	0	0	0	0	0	0	0	33	NaN	0	0
1066	1	0	0	0	0	33.798	146.93	45.136	0	0	0	0	0	0	0	0	0	0	29	2	1	0	960.11	792.69	337.71	0	0	0	0	0	0	0	0	0	0	0	0	33	NaN	0	0
1067	1	0	0	0	0	-77.125	107.56	171.09	0	0	0	0	0	0	0	0	0	0	29	2	1	0	848.14	754.68	348.05	0	0	0	0	0	0	0	0	0	0	0	0	33	NaN	0	0
1068	1	0	0	0	0	-12.776	122.85	90.798	0	0	0	0	0	0	0	0	0	0	29	2	1	0	904.32	813.58	387.33	0	0	0	0	0	0	0	0	0	0	0	0	33	NaN	0	0
1069	1	0	0	0	0	-2.6155	96.041	47.935	0	0	0	0	0	0	0	0	0	0	29	3	1	0	467.74	725.85	346.92	0	0	0	0	0	0	0	0	0	0	0	0	49	NaN	0	0
1070	1	0	0	0	0	93.724	112.57	48.471	0	0	0	0	0	0	0	0	0	0	29	3	1	0	558.68	623.25	333.17	0	0	0	0	141.72	142.38	164.84	0	0	0	0	0	49	149.65	0	0
1071	1	0	0	0	0	1.0273	78.469	102.95	0	0	0	0	0	0	0	0	0	0	29	3	1	0	429.68	723.58	381.55	0	0	0	0	173.05	141.29	136.77	0	0	0	0	0	49	150.37	0	0
1072	1	0	0	0	0	7.7286	91.899	20.157	0	0	0	0	0	0	0	0	0	0	29	3	1	0	488.87	720.24	380.34	0	0	0	0	159.38	0	0	0	0	0	0	0	49	159.38	0	0
1073	1	0	0	0	0	21.805	109.77	8.0666	0	0	0	0	0	0	0	0	0	0	29	3	1	0	512.65	712.98	323.51	0	0	0	0	154.54	137.65	0	0	0	0	0	0	49	146.09	0	0
1074	1	0	0	0	0	105.78	84.208	107.17	0	0	0	0	0	0	0	0	0	0	29	3	1	0	558.4	605.76	381.47	0	0	0	0	161.03	140.14	139.53	0	0	0	0	0	49	146.9	0	0
1075	1	0	0	0	0	-174.45	106.37	71.827	0	0	0	0	0	0	0	0	0	0	29	3	1	0	424.98	500.25	348.46	0	0	0	0	136.92	159.21	0	0	0	0	0	0	49	148.06	0	0
1076	1	0	0	0	0	49.989	97.826	114.72	0	0	0	0	0	0	0	0	0	0	29	3	1	0	551.41	668.79	349.48	0	0	0	0	130.98	175.17	146.77	0	0	0	0	0	49	150.97	0	0
1077	1	0	0	0	0	33.737	72.807	38.386	0	0	0	0	0	0	0	0	0	0	29	3	1	0	526.55	705.39	366.63	0	0	0	0	146.61	131.4	164.02	0	0	0	0	0	49	147.34	0	0
1078	1	0	0	0	0	110.15	107.88	173.57	0	0	0	0	0	0	0	0	0	0	29	3	1	0	523.11	574.31	297.03	0	0	0	0	0	0	0	0	0	0	0	0	49	NaN	0	0
1079	1	0	0	0	0	168.5	68.748	166.43	0	0	0	0	0	0	0	0	0	0	29	3	1	0	439.06	504.81	395.19	0	0	0	0	144.88	140.19	0	0	0	0	0	0	49	142.53	0	0
1080	1	0	0	0	0	-34.2	107.03	137.53	0	0	0	0	0	0	0	0	0	0	29	3	1	0	409.96	716.75	338.52	0	0	0	0	139.83	0	0	0	0	0	0	0	49	139.83	0	0
1081	1	0	0	0	0	-174.61	109.72	29.843	0	0	0	0	0	0	0	0	0	0	29	3	1	0	393.25	523.73	414.61	0	0	0	0	124.12	0	0	0	0	0	0	0	49	124.12	0	0
1082	1	0	0	0	0	72.217	108.44	134.56	0	0	0	0	0	0	0	0	0	0	29	3	1	0	532.3	676.82	304.06	0	0	0	0	149.88	161.28	0	0	0	0	0	0	49	155.58	0	0
1083	1	0	0	0	0	-135.79	103.58	76.393	0	0	0	0	0	0	0	0	0	0	29	3	1	0	377.76	509.35	372.09	0	0	0	0	136.44	0	0	0	0	0	0	0	49	136.44	0	0
1084	1	0	0	0	0	71.755	70.438	130.04	0	0	0	0	0	0	0	0	0	0	29	3	1	0	551.41	654.22	395.05	0	0	0	0	152.77	154.53	141.64	0	0	0	0	0	49	149.64	0	0
1085	1	0	0	0	0	-34.675	70.937	146.05	0	0	0	0	0	0	0	0	0	0	29	3	1	0	369.44	673.34	398.66	0	0	0	0	0	0	0	0	0	0	0	0	49	NaN	0	0
1086	1	0	0	0	0	140.67	81.813	125.79	0	0	0	0	0	0	0	0	0	0	29	3	1	0	511.12	520.88	322.11	0	0	0	0	0	0	0	0	0	0	0	0	49	NaN	0	0
1087	1	0	0	0	0	-7.4385	139.1	9.5553	0	0	0	0	0	0	0	0	0	0	29	3	1	0	448.08	711.39	309.39	0	0	0	0	126.38	144.58	0	0	0	0	0	0	49	135.48	0	0
1088	1	0	0	0	0	133.6	58.362	35.54	0	0	0	0	0	0	0	0	0	0	29	3	1	0	533.91	537.73	379.42	0	0	0	0	0	0	0	0	0	0	0	0	49	NaN	0	0
1089	1	0	0	0	0	-56.858	66.24	99.791	0	0	0	0	0	0	0	0	0	0	29	3	1	0	322.4	579.28	390.44	0	0	0	0	0	0	0	0	0	0	0	0	49	NaN	0	0
1090	1	0	0	0	0	87.42	143.67	126.36	0	0	0	0	0	0	0	0	0	0	29	3	1	0	534.52	627.79	293.96	0	0	0	0	141.05	158.87	163.82	172.71	0	0	0	0	49	159.11	0	0
1091	1	0	0	0	0	-80.002	52.152	75.678	0	0	0	0	0	0	0	0	0	0	29	3	1	0	340.64	623.88	402.77	0	0	0	0	168.2	0	0	0	0	0	0	0	49	168.2	0	0
1092	1	0	0	0	0	-150.5	44.511	57.366	0	0	0	0	0	0	0	0	0	0	29	3	1	0	413.8	559.86	437.94	0	0	0	0	0	0	0	0	0	0	0	0	49	NaN	0	0
1093	1	0	0	0	0	-136.88	43.543	136.01	0	0	0	0	0	0	0	0	0	0	29	3	1	0	354.32	554.89	413.12	0	0	0	0	177.2	146.58	153.38	0	0	0	0	0	49	159.05	0	0
1094	1	0	0	0	0	84.56	45.395	176.72	0	0	0	0	0	0	0	0	0	0	29	3	1	0	525.28	641.94	427.93	0	0	0	0	0	0	0	0	0	0	0	0	49	NaN	0	0
1095	1	0	0	0	0	-155.51	148.13	13.81	0	0	0	0	0	0	0	0	0	0	29	3	1	0	446.76	535.35	296.29	0	0	0	0	0	0	0	0	0	0	0	0	49	NaN	0	0
1096	1	0	0	0	0	40.747	143.66	65.598	0	0	0	0	0	0	0	0	0	0	29	3	1	0	493.95	639.63	269.18	0	0	0	0	159.55	0	0	0	0	0	0	0	49	159.55	0	0
1097	1	0	0	0	0	-26.008	92.957	12.935	0	0	0	0	0	0	0	0	0	0	29	3	1	0	397.81	698.82	408.57	0	0	0	0	0	0	0	0	0	0	0	0	49	NaN	0	0
1098	1	0	0	0	0	-61.411	96.691	19.112	0	0	0	0	0	0	0	0	0	0	29	3	1	0	319.94	608.8	349.57	0	0	0	0	0	0	0	0	0	0	0	0	49	NaN	0	0
1099	1	0	0	0	0	-155.21	74.802	60.391	0	0	0	0	0	0	0	0	0	0	29	3	1	0	456.82	508.83	434.89	0	0	0	0	0	0	0	0	0	0	0	0	49	NaN	0	0
1100	1	0	0	0	0	35.334	67.377	63.706	0	0	0	0	0	0	0	0	0	0	29	3	1	0	510.94	688.5	412.36	0	0	0	0	0	0	0	0	0	0	0	0	49	NaN	0	0
1101	1	0	0	0	0	120.23	103.8	28.425	0	0	0	0	0	0	0	0	0	0	29	3	1	0	533.8	588.48	410.55	0	0	0	0	0	0	0	0	0	0	0	0	49	NaN	0	0
1102	1	0	0	0	0	-113.59	17.696	58.488	0	0	0	0	0	0	0	0	0	0	29	3	1	0	366.61	595.15	433.09	0	0	0	0	0	0	0	0	0	0	0	0	49	NaN	0	0
1103	1	0	0	0	0	67.455	88.712	52.32	0	0	0	0	0	0	0	0	0	0	29	4	1	0	630.55	510.91	343.38	0	0	0	0	133.53	175.69	162.86	161.9	0	0	0	0	41	158.49	0	0
1104	1	0	0	0	0	172.33	117.34	114.35	0	0	0	0	0	0	0	0	0	0	29	4	1	0	556	341.11	336.94	0	0	0	0	172.86	143.16	143.5	0	0	0	0	0	41	153.17	0	0
1105	1	0	0	0	0	81.928	117.15	84.302	0	0	0	0	0	0	0	0	0	0	29	4	1	0	641.91	459.39	305.79	0	0	0	0	170.07	0	0	0	0	0	0	0	41	170.07	0	0
1106	1	0	0	0	0	-14.794	78.187	47.012	0	0	0	0	0	0	0	0	0	0	29	4	1	0	545.75	548.65	321.57	0	0	0	0	0	0	0	0	0	0	0	0	41	NaN	0	0
1107	1	0	0	0	0	-69.622	132.51	52.851	0	0	0	0	0	0	0	0	0	0	29	4	1	0	488.62	478.59	296.66	0	0	0	0	135.2	174.63	0	0	0	0	0	0	41	154.92	0	0
1108	1	0	0	0	0	29.067	107.38	155.12	0	0	0	0	0	0	0	0	0	0	29	4	1	0	595.98	544.89	341.54	0	0	0	0	150.62	151.85	0	0	0	0	0	0	41	151.24	0	0
1109	1	0	0	0	0	104.76	96.106	169.18	0	0	0	0	0	0	0	0	0	0	29	4	1	0	637.19	410.48	311.91	0	0	0	0	166.15	153.45	0	0	0	0	0	0	41	159.8	0	0
1110	1	0	0	0	0	-36.802	91.282	28.224	0	0	0	0	0	0	0	0	0	0	29	4	1	0	474.4	461.7	398.03	0	0	0	0	0	0	0	0	0	0	0	0	41	NaN	0	0
1111	1	0	0	0	0	-72.186	79.006	162.56	0	0	0	0	0	0	0	0	0	0	29	4	1	0	471.33	468.79	347.59	0	0	0	0	152.54	0	0	0	0	0	0	0	41	152.54	0	0
1112	1	0	0	0	0	-111.33	60.954	144.47	0	0	0	0	0	0	0	0	0	0	29	4	1	0	473.02	415.31	407.67	0	0	0	0	129.79	157.08	127.21	0	0	0	0	0	41	138.03	0	0
1113	1	0	0	0	0	105.65	137.44	67.807	0	0	0	0	0	0	0	0	0	0	29	4	1	0	616	455.86	263.6	0	0	0	0	147.35	159.35	145.45	0	0	0	0	0	41	150.72	0	0
1114	1	0	0	0	0	-33.74	138.23	123.77	0	0	0	0	0	0	0	0	0	0	29	4	1	0	518.06	519.56	315.24	0	0	0	0	158.6	0	0	0	0	0	0	0	41	158.6	0	0
1115	1	0	0	0	0	-23.849	152.76	102.24	0	0	0	0	0	0	0	0	0	0	29	4	1	0	520.16	470.82	265.42	0	0	0	0	133.46	118.51	0	0	0	0	0	0	41	125.98	0	0
1116	1	0	0	0	0	-85.373	86.163	61.634	0	0	0	0	0	0	0	0	0	0	29	4	1	0	478.5	510.63	341.27	0	0	0	0	0	0	0	0	0	0	0	0	41	NaN	0	0
1117	1	0	0	0	0	-30.556	137.82	80.767	0	0	0	0	0	0	0	0	0	0	29	4	1	0	548.05	515.84	278.55	0	0	0	0	145.77	166.81	143.3	158.22	0	0	0	0	41	153.53	0	0
1118	1	0	0	0	0	83.885	108.29	39.52	0	0	0	0	0	0	0	0	0	0	29	4	1	0	646.53	463.58	352.83	0	0	0	0	144.55	0	0	0	0	0	0	0	41	144.55	0	0
1119	1	0	0	0	0	136.78	119.37	82.037	0	0	0	0	0	0	0	0	0	0	29	4	1	0	577.64	368.04	300.52	0	0	0	0	151.23	0	0	0	0	0	0	0	41	151.23	0	0
1120	1	0	0	0	0	47.606	113.39	133.67	0	0	0	0	0	0	0	0	0	0	29	4	1	0	625.56	504.17	296.84	0	0	0	0	156.52	133.96	165.29	155.86	0	0	0	0	41	152.91	0	0
1121	1	0	0	0	0	-21.108	71.288	166.43	0	0	0	0	0	0	0	0	0	0	29	4	1	0	536.68	531.9	376.92	0	0	0	0	136.91	0	0	0	0	0	0	0	41	136.91	0	0
1122	1	0	0	0	0	-136.36	116.51	121.9	0	0	0	0	0	0	0	0	0	0	29	4	1	0	506.96	350.46	342.35	0	0	0	0	0	0	0	0	0	0	0	0	41	NaN	0	0
1123	1	0	0	0	0	-140.15	110.42	-0.36891	0	0	0	0	0	0	0	0	0	0	29	4	1	0	467.28	426.44	329.6	0	0	0	0	0	0	0	0	0	0	0	0	41	NaN	0	0
1124	1	0	0	0	0	156.64	80.294	108.58	0	0	0	0	0	0	0	0	0	0	29	4	1	0	594.95	349.58	368.6	0	0	0	0	152.59	134.42	0	0	0	0	0	0	41	143.51	0	0
1125	1	0	0	0	0	140.36	169.44	82.726	0	0	0	0	0	0	0	0	0	0	29	4	1	0	604.75	406.25	280.84	0	0	0	0	144.41	0	0	0	0	0	0	0	41	144.41	0	0
1126	1	0	0	0	0	-137.95	25.954	163.08	0	0	0	0	0	0	0	0	0	0	29	4	1	0	501.77	374.04	405.42	0	0	0	0	175.16	0	0	0	0	0	0	0	41	175.16	0	0
1127	1	0	0	0	0	-108.54	124.13	53.41	0	0	0	0	0	0	0	0	0	0	29	4	1	0	488.22	382.98	317.98	0	0	0	0	177.79	0	0	0	0	0	0	0	41	177.79	0	0
1128	1	0	0	0	0	-62.809	102.47	6.82	0	0	0	0	0	0	0	0	0	0	29	4	1	0	468.71	421.55	360.76	0	0	0	0	0	0	0	0	0	0	0	0	41	NaN	0	0
1129	1	0	0	0	0	-178.11	143.47	121.13	0	0	0	0	0	0	0	0	0	0	29	4	1	0	558.42	411.71	260.43	0	0	0	0	150.31	149.51	144.43	0	0	0	0	0	41	148.08	0	0
1130	1	0	0	0	0	-108.07	18.974	111.08	0	0	0	0	0	0	0	0	0	0	29	4	1	0	555.2	462.6	432.4	0	0	0	0	146.85	143.03	0	0	0	0	0	0	41	144.94	0	0
1131	1	0	0	0	0	108.97	78.52	32.965	0	0	0	0	0	0	0	0	0	0	29	4	1	0	634.55	410.71	357.8	0	0	0	0	163.46	0	0	0	0	0	0	0	41	163.46	0	0
1132	1	0	0	0	0	-1.1614	72.535	17.285	0	0	0	0	0	0	0	0	0	0	29	4	1	0	622.98	503.36	393.22	0	0	0	0	0	0	0	0	0	0	0	0	41	NaN	0	0
1133	1	0	0	0	0	-0.8959	22.127	102.83	0	0	0	0	0	0	0	0	0	0	29	4	1	0	512.2	431.78	424.59	0	0	0	0	0	0	0	0	0	0	0	0	41	NaN	0	0
1134	1	0	0	0	0	-4.4727	170.37	82.07	0	0	0	0	0	0	0	0	0	0	29	4	1	0	566.24	458.99	242.06	0	0	0	0	0	0	0	0	0	0	0	0	41	NaN	0	0
1135	1	0	0	0	0	17.328	115.9	159.12	0	0	0	0	0	0	0	0	0	0	29	4	1	0	587.94	532.97	295.71	0	0	0	0	163.93	136.71	144.69	153.75	0	0	0	0	41	149.77	0	0
1136	1	0	0	0	0	-103.26	149.8	30.027	0	0	0	0	0	0	0	0	0	0	29	4	1	0	509.14	423.86	273.55	0	0	0	0	173.21	157.72	0	0	0	0	0	0	41	165.47	0	0
1137	1	0	0	0	0	164.81	47.743	21.428	0	0	0	0	0	0	0	0	0	0	29	4	1	0	584.15	423.99	421.97	0	0	0	0	118.23	0	0	0	0	0	0	0	41	118.23	0	0
1138	1	0	0	0	0	-15.229	68.562	151.5	0	0	0	0	0	0	0	0	0	0	29	4	1	0	523.63	493.48	407.03	0	0	0	0	0	0	0	0	0	0	0	0	41	NaN	0	0
1139	1	0	0	0	0	158.51	104.51	107.66	0	0	0	0	0	0	0	0	0	0	29	4	1	0	617.78	373.16	335.9	0	0	0	0	128.4	0	0	0	0	0	0	0	41	128.4	0	0
1140	1	0	0	0	0	35.218	137.12	16.972	0	0	0	0	0	0	0	0	0	0	29	4	1	0	590.9	501.93	261.31	0	0	0	0	145.62	157.01	0	0	0	0	0	0	41	151.32	0	0
1141	1	0	0	0	0	9.3107	33.299	147.16	0	0	0	0	0	0	0	0	0	0	29	4	1	0	585.85	516.42	381.69	0	0	0	0	140.64	177.29	0	0	0	0	0	0	41	158.97	0	0
1142	1	0	0	0	0	-154	51.631	147.66	0	0	0	0	0	0	0	0	0	0	29	4	1	0	598.72	388.08	360.22	0	0	0	0	0	0	0	0	0	0	0	0	41	NaN	0	0
1143	1	0	0	0	0	5.4728	140.28	3.4896	0	0	0	0	0	0	0	0	0	0	29	4	1	0	471.09	507.43	366.08	0	0	0	0	0	0	0	0	0	0	0	0	41	NaN	0	0
1144	1	0	0	0	0	177.23	87.222	129.32	0	0	0	0	0	0	0	0	0	0	29	4	1	0	532.2	397.71	424.04	0	0	0	0	0	0	0	0	0	0	0	0	41	NaN	0	0
1145	1	0	0	0	0	-160.83	105.31	54.45	0	0	0	0	0	0	0	0	0	0	29	5	1	0	334.34	348.42	311.96	0	0	0	0	137.04	0	0	0	0	0	0	0	37	137.04	0	0
1146	1	0	0	0	0	-125.34	58.16	120.56	0	0	0	0	0	0	0	0	0	0	29	5	1	0	339.27	352.56	355.67	0	0	0	0	0	0	0	0	0	0	0	0	37	NaN	0	0
1147	1	0	0	0	0	120.98	68.038	123.54	0	0	0	0	0	0	0	0	0	0	29	5	1	0	419.1	500.59	348.78	0	0	0	0	0	0	0	0	0	0	0	0	37	NaN	0	0
1148	1	0	0	0	0	-72.789	110.93	96.243	0	0	0	0	0	0	0	0	0	0	29	5	1	0	304.25	399.46	360.91	0	0	0	0	0	0	0	0	0	0	0	0	37	NaN	0	0
1149	1	0	0	0	0	-5.3453	35.01	37.963	0	0	0	0	0	0	0	0	0	0	29	5	1	0	468.43	474.74	346.6	0	0	0	0	0	0	0	0	0	0	0	0	37	NaN	0	0
1150	1	0	0	0	0	161.38	148.89	163.23	0	0	0	0	0	0	0	0	0	0	29	5	1	0	413.54	372.84	258.11	0	0	0	0	153.22	0	0	0	0	0	0	0	37	153.22	0	0
1151	1	0	0	0	0	-60.254	104.71	37.229	0	0	0	0	0	0	0	0	0	0	29	5	1	0	301.19	475.66	283.85	0	0	0	0	146.63	144.4	0	0	0	0	0	0	37	145.52	0	0
1152	1	0	0	0	0	-143.15	91.384	122.26	0	0	0	0	0	0	0	0	0	0	29	5	1	0	291.85	385.98	310.41	0	0	0	0	0	0	0	0	0	0	0	0	37	NaN	0	0
1153	1	0	0	0	0	69.159	119.31	2.1144	0	0	0	0	0	0	0	0	0	0	29	5	1	0	446.82	407.6	258.68	0	0	0	0	0	0	0	0	0	0	0	0	37	NaN	0	0
1154	1	0	0	0	0	-45.188	39.789	110.62	0	0	0	0	0	0	0	0	0	0	29	5	1	0	336.02	461.88	386.47	0	0	0	0	138.52	0	0	0	0	0	0	0	37	138.52	0	0
1155	1	0	0	0	0	-144.94	147.65	84.849	0	0	0	0	0	0	0	0	0	0	29	5	1	0	450.44	356.98	343.29	0	0	0	0	0	0	0	0	0	0	0	0	37	NaN	0	0
1156	1	0	0	0	0	-174.91	43.025	175.38	0	0	0	0	0	0	0	0	0	0	29	5	1	0	367.59	369.69	389.09	0	0	0	0	154.38	0	0	0	0	0	0	0	37	154.38	0	0
1157	1	0	0	0	0	42.904	76.745	3.0546	0	0	0	0	0	0	0	0	0	0	29	5	1	0	435	485.15	309.81	0	0	0	0	0	0	0	0	0	0	0	0	37	NaN	0	0
1158	1	0	0	0	0	70.86	78.472	108.58	0	0	0	0	0	0	0	0	0	0	29	5	1	0	460.76	431.32	327.39	0	0	0	0	0	0	0	0	0	0	0	0	37	NaN	0	0
1159	1	0	0	0	0	30.773	103.75	112.78	0	0	0	0	0	0	0	0	0	0	29	5	1	0	333.28	513.74	295.94	0	0	0	0	0	0	0	0	0	0	0	0	37	NaN	0	0
1160	1	0	0	0	0	-25.299	61.314	25.522	0	0	0	0	0	0	0	0	0	0	29	5	1	0	310.27	485.23	334.69	0	0	0	0	0	0	0	0	0	0	0	0	37	NaN	0	0
1161	1	0	0	0	0	72.185	82.635	16.271	0	0	0	0	0	0	0	0	0	0	29	5	1	0	464.44	424.19	352.97	0	0	0	0	0	0	0	0	0	0	0	0	37	NaN	0	0
1162	1	0	0	0	0	26.715	111.32	151.75	0	0	0	0	0	0	0	0	0	0	29	5	1	0	429.11	474.55	268.6	0	0	0	0	132.28	0	0	0	0	0	0	0	37	132.28	0	0
1163	1	0	0	0	0	-178.87	110.01	51.996	0	0	0	0	0	0	0	0	0	0	29	5	1	0	386.18	348.4	281.4	0	0	0	0	0	0	0	0	0	0	0	0	37	NaN	0	0
1164	1	0	0	0	0	127.72	78.888	179.24	0	0	0	0	0	0	0	0	0	0	29	5	1	0	412.49	386.74	394.61	0	0	0	0	0	0	0	0	0	0	0	0	37	NaN	0	0
1165	1	0	0	0	0	-109.5	134.58	170.54	0	0	0	0	0	0	0	0	0	0	29	5	1	0	360.38	359.59	251.75	0	0	0	0	0	0	0	0	0	0	0	0	37	NaN	0	0
1166	1	0	0	0	0	-75.43	58.328	121.43	0	0	0	0	0	0	0	0	0	0	29	5	1	0	302.85	445.07	353.44	0	0	0	0	165.09	168.85	164.41	0	0	0	0	0	37	166.12	0	0
1167	1	0	0	0	0	47.007	155.25	35.232	0	0	0	0	0	0	0	0	0	0	29	5	1	0	406.24	450.7	238.47	0	0	0	0	145.8	0	0	0	0	0	0	0	37	145.8	0	0
1168	1	0	0	0	0	-79.003	119.31	179.17	0	0	0	0	0	0	0	0	0	0	29	5	1	0	350.3	420.01	232.45	0	0	0	0	0	0	0	0	0	0	0	0	37	NaN	0	0
1169	1	0	0	0	0	-14.284	111.8	144.92	0	0	0	0	0	0	0	0	0	0	29	5	1	0	336.32	498.13	268.05	0	0	0	0	135.65	0	0	0	0	0	0	0	37	135.65	0	0
1170	1	0	0	0	0	68.895	122.75	155.61	0	0	0	0	0	0	0	0	0	0	29	5	1	0	414.08	486.8	234.08	0	0	0	0	0	0	0	0	0	0	0	0	37	NaN	0	0
1171	1	0	0	0	0	36.564	40.791	129.51	0	0	0	0	0	0	0	0	0	0	29	5	1	0	414.23	444.13	388.85	0	0	0	0	0	0	0	0	0	0	0	0	37	NaN	0	0
1172	1	0	0	0	0	168.76	88.591	148.81	0	0	0	0	0	0	0	0	0	0	29	6	1	0	164.07	207.47	340.51	0	0	0	0	0	0	0	0	0	0	0	0	53	NaN	0	0
1173	1	0	0	0	0	-178.82	92.517	9.2425	0	0	0	0	0	0	0	0	0	0	29	6	1	0	118	188.8	340.79	0	0	0	0	144.21	0	0	0	0	0	0	0	53	144.21	0	0
1174	1	0	0	0	0	-142.98	85.176	21.375	0	0	0	0	0	0	0	0	0	0	29	6	1	0	39.981	218.54	376.35	0	0	0	0	177.04	0	0	0	0	0	0	0	53	177.04	0	0
1175	1	0	0	0	0	-149.88	86.439	88.69	0	0	0	0	0	0	0	0	0	0	29	6	1	0	56.849	204.22	334.55	0	0	0	0	0	0	0	0	0	0	0	0	53	NaN	0	0
1176	1	0	0	0	0	103.92	152.95	94.348	0	0	0	0	0	0	0	0	0	0	29	6	1	0	160.06	261.66	254.26	0	0	0	0	142.17	0	0	0	0	0	0	0	53	142.17	0	0
1177	1	0	0	0	0	7.5459	45.378	11.735	0	0	0	0	0	0	0	0	0	0	29	6	1	0	88.709	450.76	394.51	0	0	0	0	150.86	139.29	0	0	0	0	0	0	53	145.07	0	0
1178	1	0	0	0	0	80.908	85.561	122.45	0	0	0	0	0	0	0	0	0	0	29	6	1	0	220.1	323.96	379.3	0	0	0	0	175.34	164.28	0	0	0	0	0	0	53	169.81	0	0
1179	1	0	0	0	0	72.492	77.398	111.2	0	0	0	0	0	0	0	0	0	0	29	6	1	0	208.09	370.57	397.78	0	0	0	0	166.53	159.17	133.57	0	0	0	0	0	53	153.09	0	0
1180	1	0	0	0	0	32.422	80.596	108.58	0	0	0	0	0	0	0	0	0	0	29	6	1	0	168.83	428.49	368.69	0	0	0	0	149.89	0	0	0	0	0	0	0	53	149.89	0	0
1181	1	0	0	0	0	118.13	115.91	17.22	0	0	0	0	0	0	0	0	0	0	29	6	1	0	204.52	253.38	307.95	0	0	0	0	142.22	0	0	0	0	0	0	0	53	142.22	0	0
1182	1	0	0	0	0	-125.98	123.03	91.343	0	0	0	0	0	0	0	0	0	0	29	6	1	0	59.828	245.35	264.22	0	0	0	0	0	0	0	0	0	0	0	0	53	NaN	0	0
1183	1	0	0	0	0	96.349	73.266	136.35	0	0	0	0	0	0	0	0	0	0	29	6	1	0	220.45	273.25	377.9	0	0	0	0	170.95	143.67	138.24	0	0	0	0	0	53	150.95	0	0
1184	1	0	0	0	0	22.005	87.386	40.188	0	0	0	0	0	0	0	0	0	0	29	6	1	0	129.21	447	373.83	0	0	0	0	153.25	136.67	0	0	0	0	0	0	53	144.96	0	0
1185	1	0	0	0	0	7.8695	112.55	81.859	0	0	0	0	0	0	0	0	0	0	29	6	1	0	190.23	395.06	309.93	0	0	0	0	0	0	0	0	0	0	0	0	53	NaN	0	0
1186	1	0	0	0	0	93.553	93.932	128.41	0	0	0	0	0	0	0	0	0	0	29	6	1	0	219.58	291.13	334.74	0	0	0	0	155.83	179.57	138.92	0	0	0	0	0	53	158.11	0	0
1187	1	0	0	0	0	48.04	82.474	22.072	0	0	0	0	0	0	0	0	0	0	29	6	1	0	161.26	429.32	317.88	0	0	0	0	0	0	0	0	0	0	0	0	53	NaN	0	0
1188	1	0	0	0	0	124.59	55.824	84.111	0	0	0	0	0	0	0	0	0	0	29	6	1	0	147.25	210.75	379.51	0	0	0	0	0	0	0	0	0	0	0	0	53	NaN	0	0
1189	1	0	0	0	0	47.994	112.4	61.996	0	0	0	0	0	0	0	0	0	0	29	6	1	0	201.25	393.77	352.17	0	0	0	0	0	0	0	0	0	0	0	0	53	NaN	0	0
1190	1	0	0	0	0	75.53	38.119	21.793	0	0	0	0	0	0	0	0	0	0	29	6	1	0	185.95	339.37	432.59	0	0	0	0	161.85	147.8	0	0	0	0	0	0	53	154.83	0	0
1191	1	0	0	0	0	93.234	134.48	66.922	0	0	0	0	0	0	0	0	0	0	29	6	1	0	216.42	341.51	305.21	0	0	0	0	0	0	0	0	0	0	0	0	53	NaN	0	0
1192	1	0	0	0	0	-71.706	168.64	6.8817	0	0	0	0	0	0	0	0	0	0	29	6	1	0	67.035	309.76	242.91	0	0	0	0	173.37	0	0	0	0	0	0	0	53	173.37	0	0
1193	1	0	0	0	0	-16.566	127.24	106.26	0	0	0	0	0	0	0	0	0	0	29	6	1	0	111.31	440.95	296.02	0	0	0	0	0	0	0	0	0	0	0	0	53	NaN	0	0
1194	1	0	0	0	0	7.9854	44.109	123.19	0	0	0	0	0	0	0	0	0	0	29	6	1	0	169.65	409.18	404.75	0	0	0	0	0	0	0	0	0	0	0	0	53	NaN	0	0
1195	1	0	0	0	0	122.5	32.147	145	0	0	0	0	0	0	0	0	0	0	29	6	1	0	191.05	278.86	413.41	0	0	0	0	142.9	0	0	0	0	0	0	0	53	142.9	0	0
1196	1	0	0	0	0	-172.7	140.75	113.04	0	0	0	0	0	0	0	0	0	0	29	6	1	0	121.19	230.76	257.97	0	0	0	0	133.56	0	0	0	0	0	0	0	53	133.56	0	0
1197	1	0	0	0	0	-12.103	79.989	105.41	0	0	0	0	0	0	0	0	0	0	29	6	1	0	69.947	438.96	280.63	0	0	0	0	0	0	0	0	0	0	0	0	53	NaN	0	0
1198	1	0	0	0	0	179.95	49.951	172.82	0	0	0	0	0	0	0	0	0	0	29	6	1	0	67.197	238.83	423.89	0	0	0	0	0	0	0	0	0	0	0	0	53	NaN	0	0
1199	1	0	0	0	0	-7.6199	32.202	171.93	0	0	0	0	0	0	0	0	0	0	29	6	1	0	88.397	390.66	440.77	0	0	0	0	0	0	0	0	0	0	0	0	53	NaN	0	0
1200	1	0	0	0	0	-114.73	63.605	89.939	0	0	0	0	0	0	0	0	0	0	29	6	1	0	56.624	345.04	442.31	0	0	0	0	0	0	0	0	0	0	0	0	53	NaN	0	0
1201	1	0	0	0	0	-30.545	41.743	76.674	0	0	0	0	0	0	0	0	0	0	29	6	1	0	51.976	421.72	404.54	0	0	0	0	0	0	0	0	0	0	0	0	53	NaN	0	0
1202	1	0	0	0	0	168.81	138.11	12.95	0	0	0	0	0	0	0	0	0	0	29	6	1	0	137.67	205.39	303.29	0	0	0	0	130.42	0	0	0	0	0	0	0	53	130.42	0	0
1203	1	0	0	0	0	96.538	28.134	68.21	0	0	0	0	0	0	0	0	0	0	29	6	1	0	154.7	301.86	444.13	0	0	0	0	162.31	0	0	0	0	0	0	0	53	162.31	0	0
1204	1	0	0	0	0	-35.72	151.3	142.69	0	0	0	0	0	0	0	0	0	0	29	6	1	0	97.947	266.56	238.5	0	0	0	0	136.71	0	0	0	0	0	0	0	53	136.71	0	0
1205	1	0	0	0	0	58.503	133.08	81.269	0	0	0	0	0	0	0	0	0	0	29	6	1	0	155.13	394.73	276.62	0	0	0	0	158.86	0	0	0	0	0	0	0	53	158.86	0	0
1206	1	0	0	0	0	16.682	60.588	123.73	0	0	0	0	0	0	0	0	0	0	29	6	1	0	132.47	421.63	418.32	0	0	0	0	179.98	0	0	0	0	0	0	0	53	179.98	0	0
1207	1	0	0	0	0	84.335	128.95	61.844	0	0	0	0	0	0	0	0	0	0	29	6	1	0	199.51	292.57	291.05	0	0	0	0	156.82	154.05	0	0	0	0	0	0	53	155.43	0	0
1208	1	0	0	0	0	147.23	53.65	119.32	0	0	0	0	0	0	0	0	0	0	29	6	1	0	176.82	236.09	394	0	0	0	0	156.62	0	0	0	0	0	0	0	53	156.62	0	0
1209	1	0	0	0	0	-112.5	102.16	171.3	0	0	0	0	0	0	0	0	0	0	29	6	1	0	47.5	231.95	347.62	0	0	0	0	0	0	0	0	0	0	0	0	53	NaN	0	0
1210	1	0	0	0	0	157.95	51.83	150.31	0	0	0	0	0	0	0	0	0	0	29	6	1	0	122.5	224.78	418.27	0	0	0	0	0	0	0	0	0	0	0	0	53	NaN	0	0
1211	1	0	0	0	0	-69.566	98.431	124.54	0	0	0	0	0	0	0	0	0	0	29	6	1	0	36.359	420.89	331.84	0	0	0	0	0	0	0	0	0	0	0	0	53	NaN	0	0
1212	1	0	0	0	0	5.0094	105.44	103.82	0	0	0	0	0	0	0	0	0	0	29	7	1	0	585.14	255.19	261.85	0	0	0	0	0	0	0	0	0	0	0	0	25	NaN	0	0
1213	1	0	0	0	0	-63.227	87.96	122.11	0	0	0	0	0	0	0	0	0	0	29	7	1	0	508.72	222.58	284.77	0	0	0	0	154.27	168.19	0	0	0	0	0	0	25	161.23	0	0
1214	1	0	0	0	0	127.29	144.45	44.88	0	0	0	0	0	0	0	0	0	0	29	7	1	0	546.94	173.39	210.76	0	0	0	0	0	0	0	0	0	0	0	0	25	NaN	0	0
1215	1	0	0	0	0	-171.89	60.219	78.656	0	0	0	0	0	0	0	0	0	0	29	7	1	0	600.91	178.69	315.53	0	0	0	0	152.93	0	0	0	0	0	0	0	25	152.93	0	0
1216	1	0	0	0	0	35.173	142.52	46.66	0	0	0	0	0	0	0	0	0	0	29	7	1	0	587.18	205.88	212.56	0	0	0	0	0	0	0	0	0	0	0	0	25	NaN	0	0
1217	1	0	0	0	0	-30.989	88.707	56.539	0	0	0	0	0	0	0	0	0	0	29	7	1	0	536.78	255.36	270.53	0	0	0	0	122.9	147.64	137.03	0	0	0	0	0	25	135.85	0	0
1218	1	0	0	0	0	-92.548	121.02	7.731	0	0	0	0	0	0	0	0	0	0	29	7	1	0	509.71	214.77	234.11	0	0	0	0	0	0	0	0	0	0	0	0	25	NaN	0	0
1219	1	0	0	0	0	-46.496	37.565	171.22	0	0	0	0	0	0	0	0	0	0	29	7	1	0	547.26	239.16	312.83	0	0	0	0	154.54	122.99	0	0	0	0	0	0	25	138.77	0	0
1220	1	0	0	0	0	78.48	36.158	139.5	0	0	0	0	0	0	0	0	0	0	29	7	1	0	572.23	207.73	335.36	0	0	0	0	0	0	0	0	0	0	0	0	25	NaN	0	0
1221	1	0	0	0	0	-138.22	106.53	115.92	0	0	0	0	0	0	0	0	0	0	29	7	1	0	509.46	163.46	222.2	0	0	0	0	0	0	0	0	0	0	0	0	25	NaN	0	0
1222	1	0	0	0	0	97.094	104.37	116.29	0	0	0	0	0	0	0	0	0	0	29	7	1	0	610.84	166.34	271.04	0	0	0	0	0	0	0	0	0	0	0	0	25	NaN	0	0
1223	1	0	0	0	0	58.403	90.355	128.43	0	0	0	0	0	0	0	0	0	0	31	1	1	0	642.11	852.31	303.98	0	0	0	0	163.9	123.55	170.73	0	0	0	0	0	25	152.73	0	0
1224	1	0	0	0	0	-167.24	99.325	98.549	0	0	0	0	0	0	0	0	0	0	31	1	1	0	581.39	739.88	314.35	0	0	0	0	179.61	0	0	0	0	0	0	0	25	179.61	0	0
1225	1	0	0	0	0	-10.337	107.65	46.179	0	0	0	0	0	0	0	0	0	0	31	1	1	0	588.88	864.72	268.13	0	0	0	0	0	0	0	0	0	0	0	0	25	NaN	0	0
1226	1	0	0	0	0	136.17	119.42	148.77	0	0	0	0	0	0	0	0	0	0	31	1	1	0	655.35	773.27	245.38	0	0	0	0	153.02	116.49	119.82	0	0	0	0	0	25	129.78	0	0
1227	1	0	0	0	0	14.91	70.413	77.273	0	0	0	0	0	0	0	0	0	0	31	1	1	0	627.77	860.58	254.36	0	0	0	0	0	0	0	0	0	0	0	0	25	NaN	0	0
1228	1	0	0	0	0	169.45	114.89	29.518	0	0	0	0	0	0	0	0	0	0	31	1	1	0	617.8	737.91	283.15	0	0	0	0	139.97	164.03	0	0	0	0	0	0	25	152	0	0
1229	1	0	0	0	0	115.96	76.953	62.152	0	0	0	0	0	0	0	0	0	0	31	1	1	0	657.78	758.56	292.96	0	0	0	0	139.31	0	0	0	0	0	0	0	25	139.31	0	0
1230	1	0	0	0	0	46.45	80.161	127.74	0	0	0	0	0	0	0	0	0	0	31	1	1	0	593.06	861.77	308.16	0	0	0	0	0	0	0	0	0	0	0	0	25	NaN	0	0
1231	1	0	0	0	0	49.633	121.62	65.344	0	0	0	0	0	0	0	0	0	0	31	1	1	0	661.81	821.09	245.34	0	0	0	0	0	0	0	0	0	0	0	0	25	NaN	0	0
1232	1	0	0	0	0	-105.46	61.151	23.609	0	0	0	0	0	0	0	0	0	0	31	1	1	0	550.71	782.89	321.43	0	0	0	0	0	0	0	0	0	0	0	0	25	NaN	0	0
1233	1	0	0	0	0	-60.955	54.032	50.663	0	0	0	0	0	0	0	0	0	0	31	1	1	0	563.79	825.55	324	0	0	0	0	145.99	158.29	0	0	0	0	0	0	25	152.14	0	0
1234	1	0	0	0	0	-0.33531	15.006	9.7031	0	0	0	0	0	0	0	0	0	0	31	1	1	0	630.65	828.17	340.08	0	0	0	0	167.71	0	0	0	0	0	0	0	25	167.71	0	0
1235	1	0	0	0	0	-122.21	109.5	80.963	0	0	0	0	0	0	0	0	0	0	31	1	1	0	540.01	782.58	283.9	0	0	0	0	0	0	0	0	0	0	0	0	25	NaN	0	0
1236	1	0	0	0	0	-144.86	124.71	151.54	0	0	0	0	0	0	0	0	0	0	31	1	1	0	571.75	744.83	269.46	0	0	0	0	120.27	138.78	0	0	0	0	0	0	25	129.53	0	0
1237	1	0	0	0	0	44.32	18.107	149.62	0	0	0	0	0	0	0	0	0	0	31	1	1	0	597.86	791.59	343.72	0	0	0	0	139.41	133.5	0	0	0	0	0	0	25	136.46	0	0
1238	1	0	0	0	0	165	49.093	135.17	0	0	0	0	0	0	0	0	0	0	31	1	1	0	626.41	756.31	323.95	0	0	0	0	175.02	141.13	0	0	0	0	0	0	25	158.07	0	0
1239	1	0	0	0	0	-148.76	147.13	36.768	0	0	0	0	0	0	0	0	0	0	31	1	1	0	632.53	805.81	222.68	0	0	0	0	156	0	0	0	0	0	0	0	25	156	0	0
1240	1	0	0	0	0	92.407	86.46	116.84	0	0	0	0	0	0	0	0	0	0	31	1	1	0	663.21	809.04	288.37	0	0	0	0	130.45	169.24	0	0	0	0	0	0	25	149.84	0	0
1241	1	0	0	0	0	4.4385	120.66	162.64	0	0	0	0	0	0	0	0	0	0	31	1	1	0	559.8	825.34	247.56	0	0	0	0	0	0	0	0	0	0	0	0	25	NaN	0	0
1242	1	0	0	0	0	128.21	85.176	19.95	0	0	0	0	0	0	0	0	0	0	31	2	1	0	531.63	853.58	286.78	0	0	0	0	161.65	150.42	130.04	0	0	0	0	0	25	147.37	0	0
1243	1	0	0	0	0	154.96	119.04	124.51	0	0	0	0	0	0	0	0	0	0	31	2	1	0	498.39	824.14	268.23	0	0	0	0	132.63	138	0	0	0	0	0	0	25	135.32	0	0
1244	1	0	0	0	0	57.899	97.151	13.296	0	0	0	0	0	0	0	0	0	0	31	2	1	0	530.52	916.58	277.2	0	0	0	0	158.18	135.67	136.05	0	0	0	0	0	25	143.3	0	0
1245	1	0	0	0	0	165.77	78.323	112.98	0	0	0	0	0	0	0	0	0	0	31	2	1	0	467.53	818.97	309.72	0	0	0	0	168.55	149.32	0	0	0	0	0	0	25	158.94	0	0
1246	1	0	0	0	0	-34.351	115.16	96.26	0	0	0	0	0	0	0	0	0	0	31	2	1	0	451.2	941.9	240.57	0	0	0	0	140.52	0	0	0	0	0	0	0	25	140.52	0	0
1247	1	0	0	0	0	-142.82	98.866	74.457	0	0	0	0	0	0	0	0	0	0	31	2	1	0	447.9	821.64	272.4	0	0	0	0	0	0	0	0	0	0	0	0	25	NaN	0	0
1248	1	0	0	0	0	129.2	28.916	44.036	0	0	0	0	0	0	0	0	0	0	31	2	1	0	505.42	846.15	324.97	0	0	0	0	138.54	158.49	0	0	0	0	0	0	25	148.51	0	0
1249	1	0	0	0	0	52.111	129.33	102.9	0	0	0	0	0	0	0	0	0	0	31	2	1	0	497.16	939.8	242.1	0	0	0	0	155.11	167.68	0	0	0	0	0	0	25	161.39	0	0
1250	1	0	0	0	0	-84.523	158.03	50.245	0	0	0	0	0	0	0	0	0	0	31	2	1	0	443.08	902.07	217.73	0	0	0	0	125.18	155.45	139.37	0	0	0	0	0	25	140	0	0
1251	1	0	0	0	0	-122.05	146.9	105.64	0	0	0	0	0	0	0	0	0	0	31	2	1	0	446.25	853.61	226.85	0	0	0	0	170.63	0	0	0	0	0	0	0	25	170.63	0	0
1252	1	0	0	0	0	95.637	116.91	14.411	0	0	0	0	0	0	0	0	0	0	31	2	1	0	527.9	880.69	252.63	0	0	0	0	156.36	148.95	0	0	0	0	0	0	25	152.65	0	0
1253	1	0	0	0	0	-29.057	98.774	149.49	0	0	0	0	0	0	0	0	0	0	31	2	1	0	408.77	898.99	297.42	0	0	0	0	0	0	0	0	0	0	0	0	25	NaN	0	0
1254	1	0	0	0	0	74.564	57.181	9.6832	0	0	0	0	0	0	0	0	0	0	31	2	1	0	531.25	889.19	316.99	0	0	0	0	122.36	143.32	121.36	0	0	0	0	0	25	129.01	0	0
1255	1	0	0	0	0	96.429	156.75	146.32	0	0	0	0	0	0	0	0	0	0	31	2	1	0	492.29	899.42	216.8	0	0	0	0	126.16	132.21	0	0	0	0	0	0	25	129.18	0	0
1256	1	0	0	0	0	-5.2615	86.747	84.137	0	0	0	0	0	0	0	0	0	0	31	2	1	0	480.32	938.86	292.1	0	0	0	0	0	0	0	0	0	0	0	0	25	NaN	0	0
1257	1	0	0	0	0	-24.83	102.48	3.2886	0	0	0	0	0	0	0	0	0	0	31	2	1	0	448.53	922.27	343.05	0	0	0	0	0	0	0	0	0	0	0	0	25	NaN	0	0
1258	1	0	0	0	0	147.27	92.721	104.53	0	0	0	0	0	0	0	0	0	0	31	3	1	0	516.25	320.75	339.07	0	0	0	0	147.32	129.26	0	0	0	0	0	0	23	138.29	0	0
1259	1	0	0	0	0	-84.071	83.312	113.5	0	0	0	0	0	0	0	0	0	0	31	3	1	0	428.76	371.21	330.47	0	0	0	0	122.48	129.03	0	0	0	0	0	0	23	125.76	0	0
1260	1	0	0	0	0	-124.9	34.805	47.28	0	0	0	0	0	0	0	0	0	0	31	3	1	0	456.99	360.65	386.73	0	0	0	0	128.3	136.59	123.85	154.1	0	0	0	0	23	135.71	0	0
1261	1	0	0	0	0	-4.2054	121.12	133.99	0	0	0	0	0	0	0	0	0	0	31	3	1	0	533.02	406.06	305.73	0	0	0	0	0	0	0	0	0	0	0	0	23	NaN	0	0
1262	1	0	0	0	0	30.079	81.049	108.4	0	0	0	0	0	0	0	0	0	0	31	3	1	0	523.75	430.57	344.07	0	0	0	0	129.26	124.71	0	0	0	0	0	0	23	126.99	0	0
1263	1	0	0	0	0	-131.99	84.086	45.457	0	0	0	0	0	0	0	0	0	0	31	3	1	0	450.27	333.78	345.98	0	0	0	0	155.61	137.2	0	0	0	0	0	0	23	146.4	0	0
1264	1	0	0	0	0	-164.03	124.03	7.5646	0	0	0	0	0	0	0	0	0	0	31	3	1	0	484.84	317.42	308.44	0	0	0	0	127.61	0	0	0	0	0	0	0	23	127.61	0	0
1265	1	0	0	0	0	65.244	62.931	101.89	0	0	0	0	0	0	0	0	0	0	31	3	1	0	540.22	391.25	366.21	0	0	0	0	121.33	0	0	0	0	0	0	0	23	121.33	0	0
1266	1	0	0	0	0	97.959	89.538	173.42	0	0	0	0	0	0	0	0	0	0	31	3	1	0	550.27	369.36	330.22	0	0	0	0	126.77	149.29	138.61	0	0	0	0	0	23	138.22	0	0
1267	1	0	0	0	0	65.877	16.047	136.6	0	0	0	0	0	0	0	0	0	0	31	3	1	0	497.8	385.24	396.47	0	0	0	0	130.06	141.86	0	0	0	0	0	0	23	135.96	0	0
1268	1	0	0	0	0	-68.545	63.438	85.891	0	0	0	0	0	0	0	0	0	0	31	3	1	0	440.64	399.15	363.39	0	0	0	0	144.32	143.32	0	0	0	0	0	0	23	143.82	0	0
1269	1	0	0	0	0	-14.122	136.14	163.66	0	0	0	0	0	0	0	0	0	0	31	3	1	0	514	365.15	277.4	0	0	0	0	0	0	0	0	0	0	0	0	23	NaN	0	0
1270	1	0	0	0	0	130.27	45.285	66.824	0	0	0	0	0	0	0	0	0	0	31	3	1	0	524.19	347.52	376.2	0	0	0	0	136.97	136.01	142.6	149.76	0	0	0	0	23	141.33	0	0
1271	1	0	0	0	0	0.49327	122.7	127.49	0	0	0	0	0	0	0	0	0	0	31	3	1	0	494.32	428.84	306.42	0	0	0	0	132.25	146.13	0	0	0	0	0	0	23	139.19	0	0
1272	1	0	0	0	0	177.29	79.075	96.621	0	0	0	0	0	0	0	0	0	0	31	3	1	0	482.88	323.83	372.97	0	0	0	0	177.48	139.22	0	0	0	0	0	0	23	158.35	0	0
1273	1	0	0	0	0	-15.734	42.343	60.558	0	0	0	0	0	0	0	0	0	0	31	3	1	0	455.35	413.3	317.24	0	0	0	0	0	0	0	0	0	0	0	0	23	NaN	0	0
1274	1	0	0	0	0	-53.737	141.97	151.15	0	0	0	0	0	0	0	0	0	0	31	3	1	0	474.83	395.36	280.05	0	0	0	0	137.48	150.66	0	0	0	0	0	0	23	144.07	0	0
1275	1	0	0	0	0	141.32	112.61	151.4	0	0	0	0	0	0	0	0	0	0	31	3	1	0	529.05	336.61	302.64	0	0	0	0	148.71	0	0	0	0	0	0	0	23	148.71	0	0
1276	1	0	0	0	0	0.89174	69.797	55.461	0	0	0	0	0	0	0	0	0	0	31	3	1	0	485.33	447.11	344	0	0	0	0	142.91	0	0	0	0	0	0	0	23	142.91	0	0
1277	1	0	0	0	0	-100.97	133.09	113.37	0	0	0	0	0	0	0	0	0	0	31	3	1	0	455.64	348.86	307.05	0	0	0	0	0	0	0	0	0	0	0	0	23	NaN	0	0
1278	1	0	0	0	0	-17.342	100.33	8.2216	0	0	0	0	0	0	0	0	0	0	32	1	1	0	116.05	507.98	299.68	0	0	0	0	161.24	0	0	0	0	0	0	0	74	161.24	0	0
1279	1	0	0	0	0	-26.49	106.13	156.86	0	0	0	0	0	0	0	0	0	0	32	1	1	0	79.05	482.7	277.62	0	0	0	0	0	0	0	0	0	0	0	0	74	NaN	0	0
1280	1	0	0	0	0	179.57	89.305	129.3	0	0	0	0	0	0	0	0	0	0	32	1	1	0	144.78	198.32	329.43	0	0	0	0	152.09	0	0	0	0	0	0	0	74	152.09	0	0
1281	1	0	0	0	0	-125.34	114.68	117.49	0	0	0	0	0	0	0	0	0	0	32	1	1	0	67.683	236.89	327.44	0	0	0	0	118.81	0	0	0	0	0	0	0	74	118.81	0	0
1282	1	0	0	0	0	37.343	90.177	108.2	0	0	0	0	0	0	0	0	0	0	32	1	1	0	264.84	499.01	261.1	0	0	0	0	142.34	0	0	0	0	0	0	0	74	142.34	0	0
1283	1	0	0	0	0	13.833	64.323	30.102	0	0	0	0	0	0	0	0	0	0	32	1	1	0	249.37	508.32	309.58	0	0	0	0	0	0	0	0	0	0	0	0	74	NaN	0	0
1284	1	0	0	0	0	-135.85	85.705	106.46	0	0	0	0	0	0	0	0	0	0	32	1	1	0	102.75	216.8	347.12	0	0	0	0	168.95	132.94	0	0	0	0	0	0	74	150.95	0	0
1285	1	0	0	0	0	-148.02	88.53	95.37	0	0	0	0	0	0	0	0	0	0	32	1	1	0	76.126	230.87	287.64	0	0	0	0	0	0	0	0	0	0	0	0	74	NaN	0	0
1286	1	0	0	0	0	-122.28	62.276	114.22	0	0	0	0	0	0	0	0	0	0	32	1	1	0	93.969	238.31	391.19	0	0	0	0	140.93	0	0	0	0	0	0	0	74	140.93	0	0
1287	1	0	0	0	0	46.666	129.77	30.949	0	0	0	0	0	0	0	0	0	0	32	1	1	0	302.64	459.62	242.74	0	0	0	0	177.74	0	0	0	0	0	0	0	74	177.74	0	0
1288	1	0	0	0	0	4.0247	131.6	6.8985	0	0	0	0	0	0	0	0	0	0	32	1	1	0	185.42	496.35	223.69	0	0	0	0	150.74	0	0	0	0	0	0	0	74	150.74	0	0
1289	1	0	0	0	0	165.2	145.37	68.281	0	0	0	0	0	0	0	0	0	0	32	1	1	0	278.65	235.16	240.73	0	0	0	0	0	0	0	0	0	0	0	0	74	NaN	0	0
1290	1	0	0	0	0	-40.872	81.348	77.102	0	0	0	0	0	0	0	0	0	0	32	1	1	0	183.12	512.37	363.78	0	0	0	0	0	0	0	0	0	0	0	0	74	NaN	0	0
1291	1	0	0	0	0	-21.967	121.63	112.06	0	0	0	0	0	0	0	0	0	0	32	1	1	0	112.4	491.3	239.61	0	0	0	0	146.37	0	0	0	0	0	0	0	74	146.37	0	0
1292	1	0	0	0	0	45.179	89.292	60.74	0	0	0	0	0	0	0	0	0	0	32	1	1	0	318.33	440.67	347.18	0	0	0	0	140.87	0	0	0	0	0	0	0	74	140.87	0	0
1293	1	0	0	0	0	-177.18	75.777	153.25	0	0	0	0	0	0	0	0	0	0	32	1	1	0	140.43	212.42	378.82	0	0	0	0	139.13	0	0	0	0	0	0	0	74	139.13	0	0
1294	1	0	0	0	0	63.762	101.55	7.505	0	0	0	0	0	0	0	0	0	0	32	1	1	0	318.4	416.29	224.36	0	0	0	0	133.03	0	0	0	0	0	0	0	74	133.03	0	0
1295	1	0	0	0	0	-173.44	77.053	177.15	0	0	0	0	0	0	0	0	0	0	32	1	1	0	186.53	216.42	393.75	0	0	0	0	0	0	0	0	0	0	0	0	74	NaN	0	0
1296	1	0	0	0	0	111.87	32.141	38.12	0	0	0	0	0	0	0	0	0	0	32	1	1	0	316.62	401.39	382.98	0	0	0	0	117.61	0	0	0	0	0	0	0	74	117.61	0	0
1297	1	0	0	0	0	122.8	61.699	175.43	0	0	0	0	0	0	0	0	0	0	32	1	1	0	233.41	487.13	395.24	0	0	0	0	0	0	0	0	0	0	0	0	74	NaN	0	0
1298	1	0	0	0	0	-167.78	96.35	137.92	0	0	0	0	0	0	0	0	0	0	32	1	1	0	100.02	212.61	298.79	0	0	0	0	159.39	0	0	0	0	0	0	0	74	159.39	0	0
1299	1	0	0	0	0	57.434	79.796	1.6554	0	0	0	0	0	0	0	0	0	0	32	1	1	0	326.03	438.91	279.01	0	0	0	0	145.68	0	0	0	0	0	0	0	74	145.68	0	0
1300	1	0	0	0	0	-89.881	127.79	89.219	0	0	0	0	0	0	0	0	0	0	32	1	1	0	51.767	438.66	255.19	0	0	0	0	0	0	0	0	0	0	0	0	74	NaN	0	0
1301	1	0	0	0	0	-111.92	74.322	90.818	0	0	0	0	0	0	0	0	0	0	32	1	1	0	33.238	288.9	342.88	0	0	0	0	0	0	0	0	0	0	0	0	74	NaN	0	0
1302	1	0	0	0	0	18.055	66.618	147.29	0	0	0	0	0	0	0	0	0	0	32	1	1	0	241.9	510.18	344.91	0	0	0	0	0	0	0	0	0	0	0	0	74	NaN	0	0
1303	1	0	0	0	0	129.61	102.91	14.379	0	0	0	0	0	0	0	0	0	0	32	1	1	0	313.46	318.88	202.59	0	0	0	0	0	0	0	0	0	0	0	0	74	NaN	0	0
1304	1	0	0	0	0	-141.72	33.499	27.2	0	0	0	0	0	0	0	0	0	0	32	1	1	0	36.028	316.08	387.81	0	0	0	0	124.86	0	0	0	0	0	0	0	74	124.86	0	0
1305	1	0	0	0	0	-120.95	92.53	176.58	0	0	0	0	0	0	0	0	0	0	32	1	1	0	39.293	263.44	289.45	0	0	0	0	157.48	0	0	0	0	0	0	0	74	157.48	0	0
1306	1	0	0	0	0	-60.012	91.14	27.011	0	0	0	0	0	0	0	0	0	0	32	1	1	0	42.722	450.13	309.53	0	0	0	0	0	0	0	0	0	0	0	0	74	NaN	0	0
1307	1	0	0	0	0	75.726	76.83	140.41	0	0	0	0	0	0	0	0	0	0	32	1	1	0	336.82	398.46	341.49	0	0	0	0	167.68	160.9	0	0	0	0	0	0	74	164.29	0	0
1308	1	0	0	0	0	13.675	131.29	102.2	0	0	0	0	0	0	0	0	0	0	32	1	1	0	237.98	499.91	223.84	0	0	0	0	132.03	0	0	0	0	0	0	0	74	132.03	0	0
1309	1	0	0	0	0	129.84	76.866	161.84	0	0	0	0	0	0	0	0	0	0	32	1	1	0	293.63	243.4	279.56	0	0	0	0	139.13	0	0	0	0	0	0	0	74	139.13	0	0
1310	1	0	0	0	0	73.347	130.13	50.965	0	0	0	0	0	0	0	0	0	0	32	1	1	0	312.33	369.8	205.36	0	0	0	0	162.68	0	0	0	0	0	0	0	74	162.68	0	0
1311	1	0	0	0	0	-149.93	67.704	110.87	0	0	0	0	0	0	0	0	0	0	32	1	1	0	180.75	191.69	355.23	0	0	0	0	163.17	0	0	0	0	0	0	0	74	163.17	0	0
1312	1	0	0	0	0	-89.229	112.23	111	0	0	0	0	0	0	0	0	0	0	32	1	1	0	35.748	323.99	252.12	0	0	0	0	0	0	0	0	0	0	0	0	74	NaN	0	0
1313	1	0	0	0	0	-124.47	114.11	168.79	0	0	0	0	0	0	0	0	0	0	32	1	1	0	77.899	451.97	211.16	0	0	0	0	0	0	0	0	0	0	0	0	74	NaN	0	0
1314	1	0	0	0	0	153.77	66.103	134.78	0	0	0	0	0	0	0	0	0	0	32	1	1	0	172.9	174.7	279.6	0	0	0	0	0	0	0	0	0	0	0	0	74	NaN	0	0
1315	1	0	0	0	0	-45.425	81.66	124.56	0	0	0	0	0	0	0	0	0	0	32	1	1	0	77.462	479.8	355.13	0	0	0	0	0	0	0	0	0	0	0	0	74	NaN	0	0
1316	1	0	0	0	0	1.5023	60.731	98.193	0	0	0	0	0	0	0	0	0	0	32	1	1	0	147.31	508.18	253.92	0	0	0	0	124.74	0	0	0	0	0	0	0	74	124.74	0	0
1317	1	0	0	0	0	146.94	128.2	50.258	0	0	0	0	0	0	0	0	0	0	32	1	1	0	294.4	282.6	203.1	0	0	0	0	0	0	0	0	0	0	0	0	74	NaN	0	0
1318	1	0	0	0	0	49.735	105.76	121.72	0	0	0	0	0	0	0	0	0	0	32	1	1	0	303.37	470.94	291.73	0	0	0	0	0	0	0	0	0	0	0	0	74	NaN	0	0
1319	1	0	0	0	0	-10.795	75.041	171.34	0	0	0	0	0	0	0	0	0	0	32	1	1	0	171.37	453.34	405.73	0	0	0	0	0	0	0	0	0	0	0	0	74	NaN	0	0
1320	1	0	0	0	0	141.28	69.793	58.979	0	0	0	0	0	0	0	0	0	0	32	1	1	0	163.7	214.42	213.8	0	0	0	0	0	0	0	0	0	0	0	0	74	NaN	0	0
1321	1	0	0	0	0	14.042	123.1	154.53	0	0	0	0	0	0	0	0	0	0	32	1	1	0	139.23	480.61	215.6	0	0	0	0	0	0	0	0	0	0	0	0	74	NaN	0	0
1322	1	0	0	0	0	-10.928	72.145	103.83	0	0	0	0	0	0	0	0	0	0	32	1	1	0	138.11	484.15	373.9	0	0	0	0	131.38	0	0	0	0	0	0	0	74	131.38	0	0
1323	1	0	0	0	0	-70.84	133.1	69.019	0	0	0	0	0	0	0	0	0	0	32	1	1	0	34.187	397.32	257.49	0	0	0	0	0	0	0	0	0	0	0	0	74	NaN	0	0
1324	1	0	0	0	0	172.62	59.016	87.299	0	0	0	0	0	0	0	0	0	0	32	1	1	0	260.01	233.51	369.08	0	0	0	0	0	0	0	0	0	0	0	0	74	NaN	0	0
1325	1	0	0	0	0	98.187	53.49	46.636	0	0	0	0	0	0	0	0	0	0	32	1	1	0	314.87	352.53	393.36	0	0	0	0	158.23	0	0	0	0	0	0	0	74	158.23	0	0
1326	1	0	0	0	0	13.711	32.776	6.4123	0	0	0	0	0	0	0	0	0	0	32	1	1	0	120.95	449.03	401.65	0	0	0	0	0	0	0	0	0	0	0	0	74	NaN	0	0
1327	1	0	0	0	0	138.24	124.05	179.31	0	0	0	0	0	0	0	0	0	0	32	1	1	0	161.14	217.16	251.34	0	0	0	0	0	0	0	0	0	0	0	0	74	NaN	0	0
1328	1	0	0	0	0	129.85	72.995	21.681	0	0	0	0	0	0	0	0	0	0	32	1	1	0	286.78	293.96	401.22	0	0	0	0	0	0	0	0	0	0	0	0	74	NaN	0	0
1329	1	0	0	0	0	-80.129	62.621	128.63	0	0	0	0	0	0	0	0	0	0	32	1	1	0	63.21	429.72	390.49	0	0	0	0	0	0	0	0	0	0	0	0	74	NaN	0	0
1330	1	0	0	0	0	-74.972	61.019	4.0688	0	0	0	0	0	0	0	0	0	0	32	1	1	0	83.228	286.44	415.65	0	0	0	0	0	0	0	0	0	0	0	0	74	NaN	0	0
1331	1	0	0	0	0	-0.69212	80.938	145.13	0	0	0	0	0	0	0	0	0	0	33	1	1	0	510.88	746.66	245.3	0	0	0	0	121.53	153.95	0	0	0	0	0	0	25	137.74	0	0
1332	1	0	0	0	0	60.801	97.214	99.252	0	0	0	0	0	0	0	0	0	0	33	1	1	0	578.46	710.27	241.39	0	0	0	0	150.4	149.23	143.58	0	0	0	0	0	25	147.74	0	0
1333	1	0	0	0	0	-102.99	69.131	82.883	0	0	0	0	0	0	0	0	0	0	33	1	1	0	445.72	668.96	261.99	0	0	0	0	136.23	0	0	0	0	0	0	0	25	136.23	0	0
1334	1	0	0	0	0	-39.417	73.405	55.27	0	0	0	0	0	0	0	0	0	0	33	1	1	0	462.04	713.48	274.69	0	0	0	0	113.49	157.01	152.45	0	0	0	0	0	25	140.98	0	0
1335	1	0	0	0	0	-132.86	83.793	138.99	0	0	0	0	0	0	0	0	0	0	33	1	1	0	467.64	623.14	260.47	0	0	0	0	147.95	154.38	120.76	0	0	0	0	0	25	141.03	0	0
1336	1	0	0	0	0	-52.952	100.29	145.99	0	0	0	0	0	0	0	0	0	0	33	1	1	0	470.77	724.33	225.76	0	0	0	0	130.55	164.82	155.4	0	0	0	0	0	25	150.26	0	0
1337	1	0	0	0	0	-104.77	110.09	171.11	0	0	0	0	0	0	0	0	0	0	33	1	1	0	467.74	632.37	214.05	0	0	0	0	149.57	145.65	0	0	0	0	0	0	25	147.61	0	0
1338	1	0	0	0	0	-12.92	57.879	165.94	0	0	0	0	0	0	0	0	0	0	33	1	1	0	506.7	727.69	288.13	0	0	0	0	161.95	158.79	148.13	0	0	0	0	0	25	156.29	0	0
1339	1	0	0	0	0	-100.79	40.602	133.83	0	0	0	0	0	0	0	0	0	0	33	1	1	0	468.97	678.78	304.03	0	0	0	0	142.93	146.08	135.91	0	0	0	0	0	25	141.64	0	0
1340	1	0	0	0	0	-90.725	120.09	45.865	0	0	0	0	0	0	0	0	0	0	33	1	1	0	454.38	681.15	215.77	0	0	0	0	143.57	134.45	158.71	154.39	0	0	0	0	25	147.78	0	0
1341	1	0	0	0	0	99.728	68.811	89.217	0	0	0	0	0	0	0	0	0	0	33	1	1	0	588.1	672.93	265.67	0	0	0	0	116.13	142.01	0	0	0	0	0	0	25	129.07	0	0
1342	1	0	0	0	0	49.361	142.49	82.395	0	0	0	0	0	0	0	0	0	0	33	1	1	0	546.24	686.95	185.73	0	0	0	0	170.75	140.45	114.36	0	0	0	0	0	25	141.85	0	0
1343	1	0	0	0	0	-162.23	105.3	55.839	0	0	0	0	0	0	0	0	0	0	33	1	1	0	494.06	638.81	299.19	0	0	0	0	0	0	0	0	0	0	0	0	25	NaN	0	0
1344	1	0	0	0	0	37.708	67.88	48.754	0	0	0	0	0	0	0	0	0	0	33	1	1	0	552.83	735.6	274.5	0	0	0	0	0	0	0	0	0	0	0	0	25	NaN	0	0
1345	1	0	0	0	0	44.176	30.079	24.668	0	0	0	0	0	0	0	0	0	0	33	1	1	0	560.47	695.23	298.91	0	0	0	0	116.59	160.19	0	0	0	0	0	0	25	138.39	0	0
1346	1	0	0	0	0	146.95	48.714	141.52	0	0	0	0	0	0	0	0	0	0	33	1	1	0	532.6	655.91	320.56	0	0	0	0	134.27	0	0	0	0	0	0	0	25	134.27	0	0
1347	1	0	0	0	0	23.354	109.2	74.305	0	0	0	0	0	0	0	0	0	0	33	1	1	0	545.78	729.47	213	0	0	0	0	149.42	114.19	0	0	0	0	0	0	25	131.81	0	0
1348	1	0	0	0	0	-49.328	147.36	162.93	0	0	0	0	0	0	0	0	0	0	33	1	1	0	505.45	713	196.05	0	0	0	0	165.78	140.46	0	0	0	0	0	0	25	153.12	0	0
1349	1	0	0	0	0	-91.687	156.52	120.42	0	0	0	0	0	0	0	0	0	0	33	1	1	0	527.27	641.96	186.55	0	0	0	0	165.75	0	0	0	0	0	0	0	25	165.75	0	0
1350	1	0	0	0	0	-39.155	160.14	166.48	0	0	0	0	0	0	0	0	0	0	33	1	1	0	485.85	668.2	184.32	0	0	0	0	135.77	175.09	137.22	0	0	0	0	0	25	149.36	0	0
1351	1	0	0	0	0	-22.168	24.059	150.8	0	0	0	0	0	0	0	0	0	0	33	1	1	0	513.59	693.46	317.86	0	0	0	0	148.17	156.36	125.46	142.6	0	0	0	0	25	143.15	0	0
1352	1	0	0	0	0	-161.82	40.374	85.813	0	0	0	0	0	0	0	0	0	0	33	1	1	0	493.54	617.01	268.93	0	0	0	0	0	0	0	0	0	0	0	0	25	NaN	0	0
1353	1	0	0	0	0	163.9	109.84	111.54	0	0	0	0	0	0	0	0	0	0	33	1	1	0	511.03	609.23	209.95	0	0	0	0	133.66	0	0	0	0	0	0	0	25	133.66	0	0
1354	1	0	0	0	0	164.03	83.792	41.237	0	0	0	0	0	0	0	0	0	0	33	2	1	0	582.43	381.98	251.73	0	0	0	0	163.7	162.18	160.44	0	0	0	0	0	43	162.1	0	0
1355	1	0	0	0	0	133.36	99.546	157.75	0	0	0	0	0	0	0	0	0	0	33	2	1	0	629.79	409.12	249.12	0	0	0	0	172.44	134.87	0	0	0	0	0	0	43	153.65	0	0
1356	1	0	0	0	0	149.98	122.34	50.597	0	0	0	0	0	0	0	0	0	0	33	2	1	0	581.61	384.55	202.12	0	0	0	0	124.47	165.77	155.07	0	0	0	0	0	43	148.44	0	0
1357	1	0	0	0	0	-175.5	83.167	125.61	0	0	0	0	0	0	0	0	0	0	33	2	1	0	532.89	377.24	251.63	0	0	0	0	161.13	158.75	167.09	0	0	0	0	0	43	162.33	0	0
1358	1	0	0	0	0	-118.98	102.06	107.31	0	0	0	0	0	0	0	0	0	0	33	2	1	0	456.86	425.52	221.3	0	0	0	0	162.81	151.73	0	0	0	0	0	0	43	157.27	0	0
1359	1	0	0	0	0	135.93	121.49	144.52	0	0	0	0	0	0	0	0	0	0	33	2	1	0	621.02	417.09	202.43	0	0	0	0	149.63	175.24	143.38	172.38	0	0	0	0	43	160.16	0	0
1360	1	0	0	0	0	-99.364	92.534	1.5082	0	0	0	0	0	0	0	0	0	0	33	2	1	0	442.92	453.88	253.75	0	0	0	0	162.09	152.35	0	0	0	0	0	0	43	157.22	0	0
1361	1	0	0	0	0	-148.57	95.744	137.9	0	0	0	0	0	0	0	0	0	0	33	2	1	0	485.96	390.23	248.49	0	0	0	0	149.1	0	0	0	0	0	0	0	43	149.1	0	0
1362	1	0	0	0	0	167.58	51.229	136.05	0	0	0	0	0	0	0	0	0	0	33	2	1	0	574.59	395.63	302.23	0	0	0	0	135.38	145.73	170.37	0	0	0	0	0	43	150.49	0	0
1363	1	0	0	0	0	-56.476	142.11	121.36	0	0	0	0	0	0	0	0	0	0	33	2	1	0	488.26	394.98	189.36	0	0	0	0	0	0	0	0	0	0	0	0	43	NaN	0	0
1364	1	0	0	0	0	126.08	52.022	151.54	0	0	0	0	0	0	0	0	0	0	33	2	1	0	617.13	422.84	298.85	0	0	0	0	145.76	154.91	151.68	0	0	0	0	0	43	150.78	0	0
1365	1	0	0	0	0	-117.44	56.093	161.03	0	0	0	0	0	0	0	0	0	0	33	2	1	0	465.45	424.3	295.96	0	0	0	0	0	0	0	0	0	0	0	0	43	NaN	0	0
1366	1	0	0	0	0	101.67	46.777	172.83	0	0	0	0	0	0	0	0	0	0	33	2	1	0	636.33	481.11	301.81	0	0	0	0	161.87	136.94	0	0	0	0	0	0	43	149.4	0	0
1367	1	0	0	0	0	96.782	93.955	37.017	0	0	0	0	0	0	0	0	0	0	33	2	1	0	645.37	460.55	210.84	0	0	0	0	141.63	170.14	127.66	0	0	0	0	0	43	146.48	0	0
1368	1	0	0	0	0	78.758	91.618	10.295	0	0	0	0	0	0	0	0	0	0	33	2	1	0	647.21	501.9	236.31	0	0	0	0	161.9	153.82	0	0	0	0	0	0	43	157.86	0	0
1369	1	0	0	0	0	43.369	19.032	151.08	0	0	0	0	0	0	0	0	0	0	33	2	1	0	611.6	530.9	313.19	0	0	0	0	0	0	0	0	0	0	0	0	43	NaN	0	0
1370	1	0	0	0	0	91.208	114.53	128.23	0	0	0	0	0	0	0	0	0	0	33	2	1	0	622.23	480.95	170.99	0	0	0	0	144.21	0	0	0	0	0	0	0	43	144.21	0	0
1371	1	0	0	0	0	-113.18	39.027	118.33	0	0	0	0	0	0	0	0	0	0	33	2	1	0	469.49	467.13	324.93	0	0	0	0	127.39	0	0	0	0	0	0	0	43	127.39	0	0
1372	1	0	0	0	0	131.68	39.024	65.059	0	0	0	0	0	0	0	0	0	0	33	2	1	0	597.6	458.26	324.16	0	0	0	0	160.57	140.55	0	0	0	0	0	0	43	150.56	0	0
1373	1	0	0	0	0	124.41	147.32	138.46	0	0	0	0	0	0	0	0	0	0	33	2	1	0	600.84	436.82	164.73	0	0	0	0	141.57	161.05	0	0	0	0	0	0	43	151.31	0	0
1374	1	0	0	0	0	-81.858	59.709	67.568	0	0	0	0	0	0	0	0	0	0	33	2	1	0	448.48	495.76	288.64	0	0	0	0	175.18	0	0	0	0	0	0	0	43	175.18	0	0
1375	1	0	0	0	0	169.13	63.94	77.621	0	0	0	0	0	0	0	0	0	0	33	2	1	0	526.9	390.6	301.06	0	0	0	0	0	0	0	0	0	0	0	0	43	NaN	0	0
1376	1	0	0	0	0	-101.92	146.72	113.57	0	0	0	0	0	0	0	0	0	0	33	2	1	0	511.93	420.08	155.64	0	0	0	0	0	0	0	0	0	0	0	0	43	NaN	0	0
1377	1	0	0	0	0	81.725	86.606	67.436	0	0	0	0	0	0	0	0	0	0	33	2	1	0	647.28	457.32	256.9	0	0	0	0	171.03	0	0	0	0	0	0	0	43	171.03	0	0
1378	1	0	0	0	0	-57.802	24.255	155.8	0	0	0	0	0	0	0	0	0	0	33	2	1	0	543.22	538.17	326.36	0	0	0	0	164.56	0	0	0	0	0	0	0	43	164.56	0	0
1379	1	0	0	0	0	67.089	118.01	114.33	0	0	0	0	0	0	0	0	0	0	33	2	1	0	628.53	526.53	197.68	0	0	0	0	157.51	164.63	0	0	0	0	0	0	43	161.07	0	0
1380	1	0	0	0	0	13.788	105.93	51.288	0	0	0	0	0	0	0	0	0	0	33	2	1	0	583.42	549.43	272.97	0	0	0	0	0	0	0	0	0	0	0	0	43	NaN	0	0
1381	1	0	0	0	0	157.24	114.28	170.37	0	0	0	0	0	0	0	0	0	0	33	2	1	0	555.58	407.36	171.24	0	0	0	0	0	0	0	0	0	0	0	0	43	NaN	0	0
1382	1	0	0	0	0	17.701	24.614	32.119	0	0	0	0	0	0	0	0	0	0	33	2	1	0	504.43	553.41	241.01	0	0	0	0	0	0	0	0	0	0	0	0	43	NaN	0	0
1383	1	0	0	0	0	-32.052	34.428	39.036	0	0	0	0	0	0	0	0	0	0	33	2	1	0	531.44	468.18	343.3	0	0	0	0	177.92	0	0	0	0	0	0	0	43	177.92	0	0
1384	1	0	0	0	0	-29.223	40.661	11.778	0	0	0	0	0	0	0	0	0	0	33	2	1	0	503.02	545.23	299.91	0	0	0	0	0	0	0	0	0	0	0	0	43	NaN	0	0
1385	1	0	0	0	0	-98.212	91.145	24.198	0	0	0	0	0	0	0	0	0	0	33	2	1	0	450.39	468.31	214.01	0	0	0	0	0	0	0	0	0	0	0	0	43	NaN	0	0
1386	1	0	0	0	0	87.044	29.696	29.489	0	0	0	0	0	0	0	0	0	0	33	2	1	0	573.76	500.12	338.17	0	0	0	0	179.61	122.28	145.36	0	0	0	0	0	43	149.08	0	0
1387	1	0	0	0	0	-30.467	76.084	24.853	0	0	0	0	0	0	0	0	0	0	34	1	1	0	293.06	624.92	245.39	0	0	0	0	177.51	133.67	0	0	0	0	0	0	57	155.59	0	0
1388	1	0	0	0	0	-179.79	69.337	42.269	0	0	0	0	0	0	0	0	0	0	34	1	1	0	304.73	386.6	223.87	0	0	0	0	144.52	0	0	0	0	0	0	0	57	144.52	0	0
1389	1	0	0	0	0	-119.61	107	72.898	0	0	0	0	0	0	0	0	0	0	34	1	1	0	236.32	452.86	182.96	0	0	0	0	153.14	153.71	0	0	0	0	0	0	57	153.43	0	0
1390	1	0	0	0	0	-101.47	79.936	7.1051	0	0	0	0	0	0	0	0	0	0	34	1	1	0	273.3	417.02	279.24	0	0	0	0	0	0	0	0	0	0	0	0	57	NaN	0	0
1391	1	0	0	0	0	-105.68	78.649	136.52	0	0	0	0	0	0	0	0	0	0	34	1	1	0	244.9	451.84	282.17	0	0	0	0	135.09	177.13	122.3	0	0	0	0	0	57	144.84	0	0
1392	1	0	0	0	0	-15.848	98.261	102.22	0	0	0	0	0	0	0	0	0	0	34	1	1	0	288.12	623.88	184.87	0	0	0	0	124.47	162.79	0	0	0	0	0	0	57	143.63	0	0
1393	1	0	0	0	0	-61.146	50.117	21.643	0	0	0	0	0	0	0	0	0	0	34	1	1	0	257.35	598.33	263.84	0	0	0	0	0	0	0	0	0	0	0	0	57	NaN	0	0
1394	1	0	0	0	0	-90.917	93.948	138.96	0	0	0	0	0	0	0	0	0	0	34	1	1	0	223.47	500.56	187.32	0	0	0	0	154.18	177.72	164.05	0	0	0	0	0	57	165.31	0	0
1395	1	0	0	0	0	-80.08	78.625	109.81	0	0	0	0	0	0	0	0	0	0	34	1	1	0	233.56	499.88	282.34	0	0	0	0	0	0	0	0	0	0	0	0	57	NaN	0	0
1396	1	0	0	0	0	-97.307	74.336	54.92	0	0	0	0	0	0	0	0	0	0	34	1	1	0	234.85	449.29	235.86	0	0	0	0	146.75	0	0	0	0	0	0	0	57	146.75	0	0
1397	1	0	0	0	0	-70.294	60.947	136.39	0	0	0	0	0	0	0	0	0	0	34	1	1	0	220.59	550.86	233.44	0	0	0	0	150.28	0	0	0	0	0	0	0	57	150.28	0	0
1398	1	0	0	0	0	-95.595	87.083	137.23	0	0	0	0	0	0	0	0	0	0	34	1	1	0	220.45	500.1	234.8	0	0	0	0	169.91	157.47	162.42	170.75	0	0	0	0	57	165.14	0	0
1399	1	0	0	0	0	-169.27	100.56	54.971	0	0	0	0	0	0	0	0	0	0	34	1	1	0	314.2	385.28	181.31	0	0	0	0	0	0	0	0	0	0	0	0	57	NaN	0	0
1400	1	0	0	0	0	-153.26	54.655	12.513	0	0	0	0	0	0	0	0	0	0	34	1	1	0	320.41	392.58	279.68	0	0	0	0	149.54	0	0	0	0	0	0	0	57	149.54	0	0
1401	1	0	0	0	0	-54.974	138.02	93.972	0	0	0	0	0	0	0	0	0	0	34	1	1	0	230.59	551.25	189.3	0	0	0	0	149.35	0	0	0	0	0	0	0	57	149.35	0	0
1402	1	0	0	0	0	-150.73	110.66	43.565	0	0	0	0	0	0	0	0	0	0	34	1	1	0	282.36	431.34	137.54	0	0	0	0	131.09	0	0	0	0	0	0	0	57	131.09	0	0
1403	1	0	0	0	0	-57.415	118.55	139.44	0	0	0	0	0	0	0	0	0	0	34	1	1	0	259.32	590.03	168.38	0	0	0	0	150.49	0	0	0	0	0	0	0	57	150.49	0	0
1404	1	0	0	0	0	84.233	13.999	64.43	0	0	0	0	0	0	0	0	0	0	34	1	1	0	322.63	421.57	319.75	0	0	0	0	155.67	0	0	0	0	0	0	0	57	155.67	0	0
1405	1	0	0	0	0	-14.088	120.48	164.56	0	0	0	0	0	0	0	0	0	0	34	1	1	0	299.06	599.3	129.81	0	0	0	0	0	0	0	0	0	0	0	0	57	NaN	0	0
1406	1	0	0	0	0	83.46	79.713	136.7	0	0	0	0	0	0	0	0	0	0	34	1	1	0	446.84	439.32	208.36	0	0	0	0	0	0	0	0	0	0	0	0	57	NaN	0	0
1407	1	0	0	0	0	-106.65	106.76	159.32	0	0	0	0	0	0	0	0	0	0	34	1	1	0	290.21	471.31	99.591	0	0	0	0	0	0	0	0	0	0	0	0	57	NaN	0	0
1408	1	0	0	0	0	160.66	150.22	14.218	0	0	0	0	0	0	0	0	0	0	34	1	1	0	341.04	441.85	98.129	0	0	0	0	0	0	0	0	0	0	0	0	57	NaN	0	0
1409	1	0	0	0	0	-112.94	126.58	11.802	0	0	0	0	0	0	0	0	0	0	34	1	1	0	256.22	470.5	140.56	0	0	0	0	0	0	0	0	0	0	0	0	57	NaN	0	0
1410	1	0	0	0	0	17.568	60.129	158.38	0	0	0	0	0	0	0	0	0	0	34	1	1	0	322.88	629.37	212.84	0	0	0	0	0	0	0	0	0	0	0	0	57	NaN	0	0
1411	1	0	0	0	0	-80.391	124.69	41.295	0	0	0	0	0	0	0	0	0	0	34	1	1	0	244.57	526.57	149.09	0	0	0	0	163.78	0	0	0	0	0	0	0	57	163.78	0	0
1412	1	0	0	0	0	60.267	23.556	179.69	0	0	0	0	0	0	0	0	0	0	34	1	1	0	331.66	619.33	250.49	0	0	0	0	0	0	0	0	0	0	0	0	57	NaN	0	0
1413	1	0	0	0	0	-75.719	69.012	42.248	0	0	0	0	0	0	0	0	0	0	34	1	1	0	287.79	602.82	299.2	0	0	0	0	0	0	0	0	0	0	0	0	57	NaN	0	0
1414	1	0	0	0	0	-140.74	130.31	89.061	0	0	0	0	0	0	0	0	0	0	34	1	1	0	295.59	510.15	109.89	0	0	0	0	0	0	0	0	0	0	0	0	57	NaN	0	0
1415	1	0	0	0	0	83.689	137.05	122.09	0	0	0	0	0	0	0	0	0	0	34	1	1	0	452.12	491.36	169.48	0	0	0	0	0	0	0	0	0	0	0	0	57	NaN	0	0
1416	1	0	0	0	0	127.26	62.833	152.04	0	0	0	0	0	0	0	0	0	0	34	1	1	0	362.12	405.55	299.44	0	0	0	0	0	0	0	0	0	0	0	0	57	NaN	0	0
1417	1	0	0	0	0	-111.97	24.49	179.68	0	0	0	0	0	0	0	0	0	0	34	1	1	0	279.31	456.65	319.1	0	0	0	0	0	0	0	0	0	0	0	0	57	NaN	0	0
1418	1	0	0	0	0	53.38	48.279	67.926	0	0	0	0	0	0	0	0	0	0	34	1	1	0	430.63	574.97	259.77	0	0	0	0	0	0	0	0	0	0	0	0	57	NaN	0	0
1419	1	0	0	0	0	139.5	145.8	36.832	0	0	0	0	0	0	0	0	0	0	34	1	1	0	416.58	433.18	177.7	0	0	0	0	0	0	0	0	0	0	0	0	57	NaN	0	0
1420	1	0	0	0	0	-2.5832	84.88	19.616	0	0	0	0	0	0	0	0	0	0	34	1	1	0	381.69	574.22	317.95	0	0	0	0	132.85	0	0	0	0	0	0	0	57	132.85	0	0
1421	1	0	0	0	0	69.148	84.892	12.566	0	0	0	0	0	0	0	0	0	0	34	1	1	0	466.53	515.68	180.63	0	0	0	0	0	0	0	0	0	0	0	0	57	NaN	0	0
1422	1	0	0	0	0	39.792	119.21	61.142	0	0	0	0	0	0	0	0	0	0	34	1	1	0	420.84	519.21	125.31	0	0	0	0	0	0	0	0	0	0	0	0	57	NaN	0	0
1423	1	0	0	0	0	126.98	47.789	179.68	0	0	0	0	0	0	0	0	0	0	34	1	1	0	404.69	425.49	284.6	0	0	0	0	168.02	0	0	0	0	0	0	0	57	168.02	0	0
1424	1	0	0	0	0	-82.383	10.347	44.302	0	0	0	0	0	0	0	0	0	0	34	1	1	0	300.9	512.66	347.7	0	0	0	0	0	0	0	0	0	0	0	0	57	NaN	0	0
1425	1	0	0	0	0	-38.135	67.544	112.46	0	0	0	0	0	0	0	0	0	0	34	1	1	0	381.47	616.16	295.55	0	0	0	0	128.49	0	0	0	0	0	0	0	57	128.49	0	0
1426	1	0	0	0	0	-140.27	50.807	88.864	0	0	0	0	0	0	0	0	0	0	34	1	1	0	349.89	447.71	337.35	0	0	0	0	0	0	0	0	0	0	0	0	57	NaN	0	0
1427	1	0	0	0	0	38.819	46.079	79.315	0	0	0	0	0	0	0	0	0	0	34	1	1	0	390.66	618.81	148.08	0	0	0	0	0	0	0	0	0	0	0	0	57	NaN	0	0
1428	1	0	0	0	0	-104.53	84.014	3.0901	0	0	0	0	0	0	0	0	0	0	34	1	1	0	244.67	548.01	254.81	0	0	0	0	0	0	0	0	0	0	0	0	57	NaN	0	0
1429	1	0	0	0	0	-98.88	64.785	130.21	0	0	0	0	0	0	0	0	0	0	34	1	1	0	271.24	493.29	309.91	0	0	0	0	154.01	0	0	0	0	0	0	0	57	154.01	0	0
1430	1	0	0	0	0	124.23	110.55	15.963	0	0	0	0	0	0	0	0	0	0	34	1	1	0	458.61	470.62	191.11	0	0	0	0	0	0	0	0	0	0	0	0	57	NaN	0	0
1431	1	0	0	0	0	89.316	73.749	142.52	0	0	0	0	0	0	0	0	0	0	34	1	1	0	469.04	526.31	251.2	0	0	0	0	0	0	0	0	0	0	0	0	57	NaN	0	0
1432	1	0	0	0	0	46.028	45.474	98.467	0	0	0	0	0	0	0	0	0	0	34	1	1	0	425.27	555.41	298.01	0	0	0	0	0	0	0	0	0	0	0	0	57	NaN	0	0
1433	1	0	0	0	0	179.66	74.013	83.783	0	0	0	0	0	0	0	0	0	0	34	2	1	0	762.57	360.31	295.38	0	0	0	0	159.88	130.93	0	0	0	0	0	0	37	145.4	0	0
1434	1	0	0	0	0	-57.198	131.52	47.646	0	0	0	0	0	0	0	0	0	0	34	2	1	0	715.93	503.89	225.33	0	0	0	0	140.08	0	0	0	0	0	0	0	37	140.08	0	0
1435	1	0	0	0	0	-57.868	101.49	141.42	0	0	0	0	0	0	0	0	0	0	34	2	1	0	694.17	498.42	267.59	0	0	0	0	164.84	123.06	0	0	0	0	0	0	37	143.95	0	0
1436	1	0	0	0	0	-20.395	94.145	17.876	0	0	0	0	0	0	0	0	0	0	34	2	1	0	728.3	538.2	285.26	0	0	0	0	0	0	0	0	0	0	0	0	37	NaN	0	0
1437	1	0	0	0	0	-135.48	92.771	30.688	0	0	0	0	0	0	0	0	0	0	34	2	1	0	723.13	373.49	291.16	0	0	0	0	0	0	0	0	0	0	0	0	37	NaN	0	0
1438	1	0	0	0	0	175.64	146.62	9.6902	0	0	0	0	0	0	0	0	0	0	34	2	1	0	760.5	381.44	222.05	0	0	0	0	159.23	0	0	0	0	0	0	0	37	159.23	0	0
1439	1	0	0	0	0	150.46	105.98	157.39	0	0	0	0	0	0	0	0	0	0	34	2	1	0	828.71	383.17	285.4	0	0	0	0	0	0	0	0	0	0	0	0	37	NaN	0	0
1440	1	0	0	0	0	-96.07	54.836	13.392	0	0	0	0	0	0	0	0	0	0	34	2	1	0	695.32	475.63	314.48	0	0	0	0	179.95	132.09	126.91	0	0	0	0	0	37	146.32	0	0
1441	1	0	0	0	0	-147.43	125.97	42.541	0	0	0	0	0	0	0	0	0	0	34	2	1	0	723.17	410.9	213.19	0	0	0	0	179.7	117.71	0	0	0	0	0	0	37	148.71	0	0
1442	1	0	0	0	0	-77.038	42.44	2.5789	0	0	0	0	0	0	0	0	0	0	34	2	1	0	716.78	435.35	336.33	0	0	0	0	148	126.66	0	0	0	0	0	0	37	137.33	0	0
1443	1	0	0	0	0	119.08	122.71	132.43	0	0	0	0	0	0	0	0	0	0	34	2	1	0	827.08	406.51	233.85	0	0	0	0	0	0	0	0	0	0	0	0	37	NaN	0	0
1444	1	0	0	0	0	133.51	22.362	36.011	0	0	0	0	0	0	0	0	0	0	34	2	1	0	792.91	378.55	324.93	0	0	0	0	177.34	0	0	0	0	0	0	0	37	177.34	0	0
1445	1	0	0	0	0	113.09	90.031	89.763	0	0	0	0	0	0	0	0	0	0	34	2	1	0	846.27	415.45	271.55	0	0	0	0	0	0	0	0	0	0	0	0	37	NaN	0	0
1446	1	0	0	0	0	-87.248	90.035	63.729	0	0	0	0	0	0	0	0	0	0	34	2	1	0	692.32	449.71	266.75	0	0	0	0	148.39	0	0	0	0	0	0	0	37	148.39	0	0
1447	1	0	0	0	0	-38.338	23.85	42.142	0	0	0	0	0	0	0	0	0	0	34	2	1	0	724.02	508.36	322.71	0	0	0	0	152.62	0	0	0	0	0	0	0	37	152.62	0	0
1448	1	0	0	0	0	-74.105	123.58	60.607	0	0	0	0	0	0	0	0	0	0	34	2	1	0	708.08	454.77	217.37	0	0	0	0	175.63	129.56	146.51	0	0	0	0	0	37	150.57	0	0
1449	1	0	0	0	0	-97.901	73.857	111.73	0	0	0	0	0	0	0	0	0	0	34	2	1	0	692.45	420.28	299.17	0	0	0	0	146.89	147.61	0	0	0	0	0	0	37	147.25	0	0
1450	1	0	0	0	0	97.439	48.079	69.159	0	0	0	0	0	0	0	0	0	0	34	2	1	0	833.27	444.16	317.62	0	0	0	0	151.7	0	0	0	0	0	0	0	37	151.7	0	0
1451	1	0	0	0	0	46.654	67.745	143.94	0	0	0	0	0	0	0	0	0	0	34	2	1	0	823.57	456.92	224.86	0	0	0	0	134.45	0	0	0	0	0	0	0	37	134.45	0	0
1452	1	0	0	0	0	-176.48	67.763	23.955	0	0	0	0	0	0	0	0	0	0	34	2	1	0	736.52	370.34	255.92	0	0	0	0	0	0	0	0	0	0	0	0	37	NaN	0	0
1453	1	0	0	0	0	30.942	123.79	37.254	0	0	0	0	0	0	0	0	0	0	34	2	1	0	787.52	478.27	203.76	0	0	0	0	0	0	0	0	0	0	0	0	37	NaN	0	0
1454	1	0	0	0	0	-160.35	44.77	161.24	0	0	0	0	0	0	0	0	0	0	34	2	1	0	747.26	397.17	342.1	0	0	0	0	128.93	157.96	0	0	0	0	0	0	37	143.44	0	0
1455	1	0	0	0	0	80.366	19.397	31.276	0	0	0	0	0	0	0	0	0	0	34	2	1	0	823.47	516.26	320.36	0	0	0	0	0	0	0	0	0	0	0	0	37	NaN	0	0
1456	1	0	0	0	0	95.162	71.266	23.963	0	0	0	0	0	0	0	0	0	0	34	2	1	0	845.57	510.3	254.56	0	0	0	0	0	0	0	0	0	0	0	0	37	NaN	0	0
1457	1	0	0	0	0	100.15	23.333	161.95	0	0	0	0	0	0	0	0	0	0	34	2	1	0	794.57	470.77	342.63	0	0	0	0	168.83	0	0	0	0	0	0	0	37	168.83	0	0
1458	1	0	0	0	0	87.418	98.95	19.292	0	0	0	0	0	0	0	0	0	0	34	2	1	0	841.53	462.31	263.48	0	0	0	0	0	0	0	0	0	0	0	0	37	NaN	0	0
1459	1	0	0	0	0	156.5	44.386	167.53	0	0	0	0	0	0	0	0	0	0	34	3	1	0	658.36	737.82	292.43	0	0	0	0	141.74	0	0	0	0	0	0	0	27	141.74	0	0
1460	1	0	0	0	0	-86.694	116.52	133.84	0	0	0	0	0	0	0	0	0	0	34	3	1	0	601.31	826.69	232.64	0	0	0	0	173.45	0	0	0	0	0	0	0	27	173.45	0	0
1461	1	0	0	0	0	145.7	97.059	73.05	0	0	0	0	0	0	0	0	0	0	34	3	1	0	700.09	756.84	268.66	0	0	0	0	158.65	0	0	0	0	0	0	0	27	158.65	0	0
1462	1	0	0	0	0	155.09	142.76	157.34	0	0	0	0	0	0	0	0	0	0	34	3	1	0	675.29	770.69	237.08	0	0	0	0	153.9	156.16	0	0	0	0	0	0	27	155.03	0	0
1463	1	0	0	0	0	-100.13	97.973	60.398	0	0	0	0	0	0	0	0	0	0	34	3	1	0	582.3	779.8	283.06	0	0	0	0	163.28	0	0	0	0	0	0	0	27	163.28	0	0
1464	1	0	0	0	0	-57.537	84.502	88.884	0	0	0	0	0	0	0	0	0	0	34	3	1	0	582.77	825.88	279.56	0	0	0	0	0	0	0	0	0	0	0	0	27	NaN	0	0
1465	1	0	0	0	0	66.25	78.777	70.947	0	0	0	0	0	0	0	0	0	0	34	3	1	0	712.86	845.52	244.04	0	0	0	0	0	0	0	0	0	0	0	0	27	NaN	0	0
1466	1	0	0	0	0	169.92	71.444	164.51	0	0	0	0	0	0	0	0	0	0	34	3	1	0	634.47	737.86	253.99	0	0	0	0	0	0	0	0	0	0	0	0	27	NaN	0	0
1467	1	0	0	0	0	99.311	121.44	69.03	0	0	0	0	0	0	0	0	0	0	34	3	1	0	716.71	790.58	250.56	0	0	0	0	132.76	0	0	0	0	0	0	0	27	132.76	0	0
1468	1	0	0	0	0	116.71	93.54	21.391	0	0	0	0	0	0	0	0	0	0	34	3	1	0	694.05	830.52	207.79	0	0	0	0	0	0	0	0	0	0	0	0	27	NaN	0	0
1469	1	0	0	0	0	-101.12	30.48	164.41	0	0	0	0	0	0	0	0	0	0	34	3	1	0	608.91	774.89	323.93	0	0	0	0	126.18	145.62	0	0	0	0	0	0	27	135.9	0	0
1470	1	0	0	0	0	46.619	55.502	48.224	0	0	0	0	0	0	0	0	0	0	34	3	1	0	701.29	854.19	281.61	0	0	0	0	0	0	0	0	0	0	0	0	27	NaN	0	0
1471	1	0	0	0	0	-22.644	146.23	13.534	0	0	0	0	0	0	0	0	0	0	34	3	1	0	655	858.26	215.77	0	0	0	0	145.16	137.65	0	0	0	0	0	0	27	141.4	0	0
1472	1	0	0	0	0	167.39	4.0824	107.89	0	0	0	0	0	0	0	0	0	0	34	3	1	0	650.09	771.82	331.16	0	0	0	0	0	0	0	0	0	0	0	0	27	NaN	0	0
1473	1	0	0	0	0	123.89	51.392	79.903	0	0	0	0	0	0	0	0	0	0	34	3	1	0	695.26	783.16	317.95	0	0	0	0	144.99	144.91	0	0	0	0	0	0	27	144.95	0	0
1474	1	0	0	0	0	49.456	60.442	34.842	0	0	0	0	0	0	0	0	0	0	34	3	1	0	722	815.86	288.14	0	0	0	0	134.22	0	0	0	0	0	0	0	27	134.22	0	0
1475	1	0	0	0	0	-27.933	169.82	103.51	0	0	0	0	0	0	0	0	0	0	34	3	1	0	640.56	810.27	212.33	0	0	0	0	148.13	0	0	0	0	0	0	0	27	148.13	0	0
1476	1	0	0	0	0	-41.659	67.537	114.55	0	0	0	0	0	0	0	0	0	0	35	1	1	0	640.28	669.63	310.01	0	0	0	0	124.61	156.62	178.46	0	0	0	0	0	57.009	153.23	0	0
1477	1	0	0	0	0	-46.871	106.44	24.037	0	0	0	0	0	0	0	0	0	0	35	1	1	0	580.12	616.62	241.73	0	0	0	0	160.16	128.32	0	0	0	0	0	0	57.009	144.24	0	0
1478	1	0	0	0	0	8.2097	83.236	15.551	0	0	0	0	0	0	0	0	0	0	35	1	1	0	659.36	675.54	247.16	0	0	0	0	131.96	0	0	0	0	0	0	0	57.009	131.96	0	0
1479	1	0	0	0	0	-57.441	79.123	35.779	0	0	0	0	0	0	0	0	0	0	35	1	1	0	588.13	631.17	291.3	0	0	0	0	160.04	148.96	152.41	0	0	0	0	0	57.009	153.8	0	0
1480	1	0	0	0	0	-125.92	75.878	63.734	0	0	0	0	0	0	0	0	0	0	35	1	1	0	595.07	495.62	327.31	0	0	0	0	179.85	0	0	0	0	0	0	0	57.009	179.85	0	0
1481	1	0	0	0	0	-9.8845	68.523	52.996	0	0	0	0	0	0	0	0	0	0	35	1	1	0	681.25	684.45	289.48	0	0	0	0	0	0	0	0	0	0	0	0	57.009	NaN	0	0
1482	1	0	0	0	0	-118.12	106.93	13.685	0	0	0	0	0	0	0	0	0	0	35	1	1	0	611.04	468.32	221.37	0	0	0	0	130.59	0	0	0	0	0	0	0	57.009	130.59	0	0
1483	1	0	0	0	0	24.612	97.027	1.5351	0	0	0	0	0	0	0	0	0	0	35	1	1	0	748.01	661.32	224.46	0	0	0	0	0	0	0	0	0	0	0	0	57.009	NaN	0	0
1484	1	0	0	0	0	-116.71	90.242	151.46	0	0	0	0	0	0	0	0	0	0	35	1	1	0	582.64	487.67	280.34	0	0	0	0	148.08	150.54	172.73	0	0	0	0	0	57.009	157.12	0	0
1485	1	0	0	0	0	9.1539	105.96	147.21	0	0	0	0	0	0	0	0	0	0	35	1	1	0	710.68	679.65	243.51	0	0	0	0	153.18	0	0	0	0	0	0	0	57.009	153.18	0	0
1486	1	0	0	0	0	149.85	109.98	102.22	0	0	0	0	0	0	0	0	0	0	35	1	1	0	743.12	435.36	252.99	0	0	0	0	0	0	0	0	0	0	0	0	57.009	NaN	0	0
1487	1	0	0	0	0	-32.344	88.754	23.824	0	0	0	0	0	0	0	0	0	0	35	1	1	0	618.81	659.96	263.32	0	0	0	0	177.32	161.11	165.54	0	0	0	0	0	57.009	167.99	0	0
1488	1	0	0	0	0	105.92	116.27	176.72	0	0	0	0	0	0	0	0	0	0	35	1	1	0	780.73	501.54	192.92	0	0	0	0	0	0	0	0	0	0	0	0	57.009	NaN	0	0
1489	1	0	0	0	0	-145.54	76.431	6.5897	0	0	0	0	0	0	0	0	0	0	35	1	1	0	618.11	456.37	307.28	0	0	0	0	150.1	0	0	0	0	0	0	0	57.009	150.1	0	0
1490	1	0	0	0	0	-155.16	99.115	167.44	0	0	0	0	0	0	0	0	0	0	35	1	1	0	615.18	455.23	256.69	0	0	0	0	139.03	0	0	0	0	0	0	0	57.009	139.03	0	0
1491	1	0	0	0	0	-133.43	140.55	77.621	0	0	0	0	0	0	0	0	0	0	35	1	1	0	589.41	518.57	196.79	0	0	0	0	0	0	0	0	0	0	0	0	57.009	NaN	0	0
1492	1	0	0	0	0	-85.722	130.31	111.52	0	0	0	0	0	0	0	0	0	0	35	1	1	0	573.75	556.3	211.7	0	0	0	0	134.2	167.68	134.86	0	0	0	0	0	57.009	145.58	0	0
1493	1	0	0	0	0	-38.337	35.843	3.5322	0	0	0	0	0	0	0	0	0	0	35	1	1	0	614.37	632.36	334.26	0	0	0	0	156.35	179.86	164.08	0	0	0	0	0	57.009	166.76	0	0
1494	1	0	0	0	0	-121.07	152.64	153.68	0	0	0	0	0	0	0	0	0	0	35	1	1	0	650.65	456.47	196.52	0	0	0	0	0	0	0	0	0	0	0	0	57.009	NaN	0	0
1495	1	0	0	0	0	-169.57	119.37	90.465	0	0	0	0	0	0	0	0	0	0	35	1	1	0	652.16	441.68	232.34	0	0	0	0	138.56	0	0	0	0	0	0	0	57.009	138.56	0	0
1496	1	0	0	0	0	-43.859	127.71	169.83	0	0	0	0	0	0	0	0	0	0	35	1	1	0	614.75	640.93	211.12	0	0	0	0	165.94	0	0	0	0	0	0	0	57.009	165.94	0	0
1497	1	0	0	0	0	-105.91	101.32	131.39	0	0	0	0	0	0	0	0	0	0	35	1	1	0	575.4	511.47	237.72	0	0	0	0	0	0	0	0	0	0	0	0	57.009	NaN	0	0
1498	1	0	0	0	0	-12.975	95.256	75.158	0	0	0	0	0	0	0	0	0	0	35	1	1	0	662.63	662.21	212.68	0	0	0	0	0	0	0	0	0	0	0	0	57.009	NaN	0	0
1499	1	0	0	0	0	81.971	155.77	78.479	0	0	0	0	0	0	0	0	0	0	35	1	1	0	592.8	598.57	202.01	0	0	0	0	0	0	0	0	0	0	0	0	57.009	NaN	0	0
1500	1	0	0	0	0	-48.466	36.556	32.75	0	0	0	0	0	0	0	0	0	0	35	1	1	0	597.48	587.24	351.52	0	0	0	0	173.57	0	0	0	0	0	0	0	57.009	173.57	0	0
1501	1	0	0	0	0	81.264	100.69	65.673	0	0	0	0	0	0	0	0	0	0	35	1	1	0	803.85	575.19	195.84	0	0	0	0	0	0	0	0	0	0	0	0	57.009	NaN	0	0
1502	1	0	0	0	0	-78.457	98.886	119.11	0	0	0	0	0	0	0	0	0	0	35	1	1	0	563.45	573.97	258.15	0	0	0	0	170.35	168.3	0	0	0	0	0	0	57.009	169.33	0	0
1503	1	0	0	0	0	-140.16	64.995	25.904	0	0	0	0	0	0	0	0	0	0	35	1	1	0	643.55	459.02	358.65	0	0	0	0	0	0	0	0	0	0	0	0	57.009	NaN	0	0
1504	1	0	0	0	0	-167.71	166.34	63.83	0	0	0	0	0	0	0	0	0	0	35	1	1	0	734.51	470.55	183.53	0	0	0	0	0	0	0	0	0	0	0	0	57.009	NaN	0	0
1505	1	0	0	0	0	159.81	62.283	52.614	0	0	0	0	0	0	0	0	0	0	35	1	1	0	781.13	480.22	342.87	0	0	0	0	0	0	0	0	0	0	0	0	57.009	NaN	0	0
1506	1	0	0	0	0	119.95	78.173	56.859	0	0	0	0	0	0	0	0	0	0	35	1	1	0	807.56	534.12	337.85	0	0	0	0	0	0	0	0	0	0	0	0	57.009	NaN	0	0
1507	1	0	0	0	0	22.93	129.34	61.494	0	0	0	0	0	0	0	0	0	0	35	1	1	0	729.56	654.49	194.84	0	0	0	0	0	0	0	0	0	0	0	0	57.009	NaN	0	0
1508	1	0	0	0	0	103.96	114.17	82.896	0	0	0	0	0	0	0	0	0	0	35	1	1	0	818.56	580.05	240.42	0	0	0	0	0	0	0	0	0	0	0	0	57.009	NaN	0	0
1509	1	0	0	0	0	115.45	90.778	81.501	0	0	0	0	0	0	0	0	0	0	35	1	1	0	788.39	484.47	262.23	0	0	0	0	0	0	0	0	0	0	0	0	57.009	NaN	0	0
1510	1	0	0	0	0	33.252	54.128	178.44	0	0	0	0	0	0	0	0	0	0	35	1	1	0	705.7	656.74	345.09	0	0	0	0	0	0	0	0	0	0	0	0	57.009	NaN	0	0
1511	1	0	0	0	0	-146.48	39.222	54.465	0	0	0	0	0	0	0	0	0	0	35	1	1	0	719.77	488.61	371.46	0	0	0	0	0	0	0	0	0	0	0	0	57.009	NaN	0	0
1512	1	0	0	0	0	-36.332	101.26	179.04	0	0	0	0	0	0	0	0	0	0	35	1	1	0	663.08	642.7	339.87	0	0	0	0	0	0	0	0	0	0	0	0	57.009	NaN	0	0
1513	1	0	0	0	0	-34.593	102.67	100.66	0	0	0	0	0	0	0	0	0	0	35	2	1	0	811.72	365.92	170.2	0	0	0	0	145.17	126.19	0	0	0	0	0	0	20	135.68	0	0
1514	1	0	0	0	0	-9.5879	56.822	11.816	0	0	0	0	0	0	0	0	0	0	35	2	1	0	833.33	372.51	209.01	0	0	0	0	117.86	0	0	0	0	0	0	0	20	117.86	0	0
1515	1	0	0	0	0	-83.72	56.027	61.072	0	0	0	0	0	0	0	0	0	0	35	2	1	0	787.61	325.22	191.73	0	0	0	0	0	0	0	0	0	0	0	0	20	NaN	0	0
1516	1	0	0	0	0	14.525	89.808	21.208	0	0	0	0	0	0	0	0	0	0	35	2	1	0	866.65	375.74	184.35	0	0	0	0	0	0	0	0	0	0	0	0	20	NaN	0	0
1517	1	0	0	0	0	-7.4983	94.028	1.8804	0	0	0	0	0	0	0	0	0	0	36	1	1	0	634.22	984.02	275.47	0	0	0	0	139.16	0	0	0	0	0	0	0	37	139.16	0	0
1518	1	0	0	0	0	-20.166	112.01	173.91	0	0	0	0	0	0	0	0	0	0	36	1	1	0	558.45	963.33	293.98	0	0	0	0	0	0	0	0	0	0	0	0	37	NaN	0	0
1519	1	0	0	0	0	48.655	106.52	80.083	0	0	0	0	0	0	0	0	0	0	36	1	1	0	670.15	972.9	306.46	0	0	0	0	157.68	0	0	0	0	0	0	0	37	157.68	0	0
1520	1	0	0	0	0	60.017	59.214	132.16	0	0	0	0	0	0	0	0	0	0	36	1	1	0	703.8	949.41	337.84	0	0	0	0	0	0	0	0	0	0	0	0	37	NaN	0	0
1521	1	0	0	0	0	-0.019648	40.791	134.44	0	0	0	0	0	0	0	0	0	0	36	1	1	0	638.32	978.63	349.4	0	0	0	0	0	0	0	0	0	0	0	0	37	NaN	0	0
1522	1	0	0	0	0	177.11	120.06	74.664	0	0	0	0	0	0	0	0	0	0	36	1	1	0	567.59	797.04	278.92	0	0	0	0	0	0	0	0	0	0	0	0	37	NaN	0	0
1523	1	0	0	0	0	166.16	78.054	35.231	0	0	0	0	0	0	0	0	0	0	36	1	1	0	657.76	834.26	301.32	0	0	0	0	0	0	0	0	0	0	0	0	37	NaN	0	0
1524	1	0	0	0	0	-138.49	146.16	50.059	0	0	0	0	0	0	0	0	0	0	36	1	1	0	582.68	827.29	303.74	0	0	0	0	0	0	0	0	0	0	0	0	37	NaN	0	0
1525	1	0	0	0	0	146.03	101.4	5.5712	0	0	0	0	0	0	0	0	0	0	36	1	1	0	646.07	837.09	260.11	0	0	0	0	0	0	0	0	0	0	0	0	37	NaN	0	0
1526	1	0	0	0	0	146.88	77.102	66.549	0	0	0	0	0	0	0	0	0	0	36	1	1	0	651.89	894.63	384.66	0	0	0	0	0	0	0	0	0	0	0	0	37	NaN	0	0
1527	1	0	0	0	0	-109.93	32.878	60.6	0	0	0	0	0	0	0	0	0	0	36	1	1	0	562.9	859.32	337.59	0	0	0	0	0	0	0	0	0	0	0	0	37	NaN	0	0
1528	1	0	0	0	0	7.7866	99.635	119.97	0	0	0	0	0	0	0	0	0	0	36	1	1	0	638.34	952.41	280.29	0	0	0	0	0	0	0	0	0	0	0	0	37	NaN	0	0
1529	1	0	0	0	0	156.32	123.1	155.96	0	0	0	0	0	0	0	0	0	0	36	1	1	0	628.21	791.44	285.36	0	0	0	0	0	0	0	0	0	0	0	0	37	NaN	0	0
1530	1	0	0	0	0	-166.92	100.86	53.548	0	0	0	0	0	0	0	0	0	0	37	1	1	0	463.61	350.67	282.21	0	0	0	0	150.42	0	0	0	0	0	0	0	74	150.42	0	0
1531	1	0	0	0	0	-49.925	100.04	174.47	0	0	0	0	0	0	0	0	0	0	37	1	1	0	394.15	620.83	244.89	0	0	0	0	164.16	146.01	153.85	0	0	0	0	0	74	154.67	0	0
1532	1	0	0	0	0	-76.547	96.905	100.64	0	0	0	0	0	0	0	0	0	0	37	1	1	0	341.69	525.7	287.52	0	0	0	0	145.41	0	0	0	0	0	0	0	74	145.41	0	0
1533	1	0	0	0	0	-100.53	119.92	138.05	0	0	0	0	0	0	0	0	0	0	37	1	1	0	352.7	484.34	256.33	0	0	0	0	124.78	0	0	0	0	0	0	0	74	124.78	0	0
1534	1	0	0	0	0	-73.101	64.383	1.6172	0	0	0	0	0	0	0	0	0	0	37	1	1	0	379.85	603.26	288.31	0	0	0	0	166.48	0	0	0	0	0	0	0	74	166.48	0	0
1535	1	0	0	0	0	-177.17	51.027	128.48	0	0	0	0	0	0	0	0	0	0	37	1	1	0	465.21	354.54	325.48	0	0	0	0	122.24	0	0	0	0	0	0	0	74	122.24	0	0
1536	1	0	0	0	0	-123.61	114.51	77.645	0	0	0	0	0	0	0	0	0	0	37	1	1	0	405.07	402.65	204.88	0	0	0	0	127.23	0	0	0	0	0	0	0	74	127.23	0	0
1537	1	0	0	0	0	-110.32	63.769	109.81	0	0	0	0	0	0	0	0	0	0	37	1	1	0	373.29	443.45	348.69	0	0	0	0	0	0	0	0	0	0	0	0	74	NaN	0	0
1538	1	0	0	0	0	-111.33	92.801	16.995	0	0	0	0	0	0	0	0	0	0	37	1	1	0	359.58	445.05	277.66	0	0	0	0	165.35	159.08	0	0	0	0	0	0	74	162.22	0	0
1539	1	0	0	0	0	-71.007	110.1	3.4974	0	0	0	0	0	0	0	0	0	0	37	1	1	0	353.78	530.93	224.92	0	0	0	0	170.57	133.07	0	0	0	0	0	0	74	151.82	0	0
1540	1	0	0	0	0	-106.48	64.934	72.696	0	0	0	0	0	0	0	0	0	0	37	1	1	0	352.85	485.55	304.25	0	0	0	0	131.99	165.18	0	0	0	0	0	0	74	148.59	0	0
1541	1	0	0	0	0	-110.68	132.1	68.719	0	0	0	0	0	0	0	0	0	0	37	1	1	0	377.03	546.42	181.63	0	0	0	0	162.33	0	0	0	0	0	0	0	74	162.33	0	0
1542	1	0	0	0	0	-154.93	87.278	17.16	0	0	0	0	0	0	0	0	0	0	37	1	1	0	424.96	371.45	305.18	0	0	0	0	179.89	149.23	0	0	0	0	0	0	74	164.56	0	0
1543	1	0	0	0	0	-151.45	130.97	160.13	0	0	0	0	0	0	0	0	0	0	37	1	1	0	449.19	388.12	193.72	0	0	0	0	178.3	0	0	0	0	0	0	0	74	178.3	0	0
1544	1	0	0	0	0	-118.96	54.197	97.332	0	0	0	0	0	0	0	0	0	0	37	1	1	0	406.91	396.82	342.83	0	0	0	0	117.46	149.26	0	0	0	0	0	0	74	133.36	0	0
1545	1	0	0	0	0	-153.93	47.377	5.878	0	0	0	0	0	0	0	0	0	0	37	1	1	0	446.68	385.92	362.18	0	0	0	0	159.68	0	0	0	0	0	0	0	74	159.68	0	0
1546	1	0	0	0	0	136.17	94.778	1.0031	0	0	0	0	0	0	0	0	0	0	37	1	1	0	588.58	377.82	276.68	0	0	0	0	0	0	0	0	0	0	0	0	74	NaN	0	0
1547	1	0	0	0	0	-55.889	77.543	85.7	0	0	0	0	0	0	0	0	0	0	37	1	1	0	389.08	594.97	347.92	0	0	0	0	0	0	0	0	0	0	0	0	74	NaN	0	0
1548	1	0	0	0	0	53.4	106.71	50.059	0	0	0	0	0	0	0	0	0	0	37	1	1	0	585.99	639.91	238.82	0	0	0	0	0	0	0	0	0	0	0	0	74	NaN	0	0
1549	1	0	0	0	0	-116.66	133.98	10.703	0	0	0	0	0	0	0	0	0	0	37	1	1	0	393.16	453.84	177.94	0	0	0	0	147.76	0	0	0	0	0	0	0	74	147.76	0	0
1550	1	0	0	0	0	-104.52	70.479	22.73	0	0	0	0	0	0	0	0	0	0	37	1	1	0	365.74	510.08	349.49	0	0	0	0	0	0	0	0	0	0	0	0	74	NaN	0	0
1551	1	0	0	0	0	-7.4463	44.896	112.12	0	0	0	0	0	0	0	0	0	0	37	1	1	0	437.02	618.71	360.14	0	0	0	0	0	0	0	0	0	0	0	0	74	NaN	0	0
1552	1	0	0	0	0	-54.561	102.69	124.55	0	0	0	0	0	0	0	0	0	0	37	1	1	0	430.15	643.94	234.52	0	0	0	0	0	0	0	0	0	0	0	0	74	NaN	0	0
1553	1	0	0	0	0	106.46	90.646	122.11	0	0	0	0	0	0	0	0	0	0	37	1	1	0	624.48	435.2	214.09	0	0	0	0	0	0	0	0	0	0	0	0	74	NaN	0	0
1554	1	0	0	0	0	-90.91	42.53	118.43	0	0	0	0	0	0	0	0	0	0	37	1	1	0	418.45	424.19	383.07	0	0	0	0	128.14	0	0	0	0	0	0	0	74	128.14	0	0
1555	1	0	0	0	0	-73.83	97.924	175.18	0	0	0	0	0	0	0	0	0	0	37	1	1	0	360.67	569.36	254.58	0	0	0	0	150.55	177.14	144.47	0	0	0	0	0	74	157.39	0	0
1556	1	0	0	0	0	89.317	89.768	139.67	0	0	0	0	0	0	0	0	0	0	37	1	1	0	633.76	428.39	292.5	0	0	0	0	0	0	0	0	0	0	0	0	74	NaN	0	0
1557	1	0	0	0	0	-61.008	90.329	68.651	0	0	0	0	0	0	0	0	0	0	37	1	1	0	380.39	558.46	369.84	0	0	0	0	158.08	0	0	0	0	0	0	0	74	158.08	0	0
1558	1	0	0	0	0	-5.8185	82.577	129.5	0	0	0	0	0	0	0	0	0	0	37	1	1	0	433.6	647.37	256.24	0	0	0	0	0	0	0	0	0	0	0	0	74	NaN	0	0
1559	1	0	0	0	0	44.298	121.15	31.113	0	0	0	0	0	0	0	0	0	0	37	1	1	0	599.65	661.26	304.41	0	0	0	0	0	0	0	0	0	0	0	0	74	NaN	0	0
1560	1	0	0	0	0	164.8	126.96	11.44	0	0	0	0	0	0	0	0	0	0	37	1	1	0	652.39	484.98	231.32	0	0	0	0	0	0	0	0	0	0	0	0	74	NaN	0	0
1561	1	0	0	0	0	179.28	65.499	161.52	0	0	0	0	0	0	0	0	0	0	37	1	1	0	493.61	401.4	386.61	0	0	0	0	0	0	0	0	0	0	0	0	74	NaN	0	0
1562	1	0	0	0	0	63.037	113.46	169.87	0	0	0	0	0	0	0	0	0	0	37	1	1	0	643.49	535.69	225.19	0	0	0	0	0	0	0	0	0	0	0	0	74	NaN	0	0
1563	1	0	0	0	0	-51.501	138.29	21.067	0	0	0	0	0	0	0	0	0	0	37	1	1	0	386.61	586.5	217.54	0	0	0	0	128.13	0	0	0	0	0	0	0	74	128.13	0	0
1564	1	0	0	0	0	-94.21	122.71	135.56	0	0	0	0	0	0	0	0	0	0	37	1	1	0	369.43	482.38	206.32	0	0	0	0	154.57	0	0	0	0	0	0	0	74	154.57	0	0
1565	1	0	0	0	0	15.928	69.732	178.05	0	0	0	0	0	0	0	0	0	0	37	1	1	0	555	625.69	372.75	0	0	0	0	0	0	0	0	0	0	0	0	74	NaN	0	0
1566	1	0	0	0	0	-140.86	73.172	167.14	0	0	0	0	0	0	0	0	0	0	37	1	1	0	389.33	406.58	308.29	0	0	0	0	0	0	0	0	0	0	0	0	74	NaN	0	0
1567	1	0	0	0	0	-172.74	91.489	178.18	0	0	0	0	0	0	0	0	0	0	37	1	1	0	605.19	401.99	369.2	0	0	0	0	0	0	0	0	0	0	0	0	74	NaN	0	0
1568	1	0	0	0	0	-122.09	62.501	23.59	0	0	0	0	0	0	0	0	0	0	37	1	1	0	370.62	444.19	228.96	0	0	0	0	0	0	0	0	0	0	0	0	74	NaN	0	0
1569	1	0	0	0	0	178.18	157.13	152.98	0	0	0	0	0	0	0	0	0	0	37	1	1	0	625.8	610.35	253.96	0	0	0	0	0	0	0	0	0	0	0	0	74	NaN	0	0
1570	1	0	0	0	0	-168.31	121.29	51.663	0	0	0	0	0	0	0	0	0	0	37	1	1	0	523.04	372.55	391.21	0	0	0	0	0	0	0	0	0	0	0	0	74	NaN	0	0
1571	1	0	0	0	0	14.332	129.24	6.1872	0	0	0	0	0	0	0	0	0	0	37	1	1	0	457.92	595.29	180.14	0	0	0	0	0	0	0	0	0	0	0	0	74	NaN	0	0
1572	1	0	0	0	0	166.32	154.08	83.042	0	0	0	0	0	0	0	0	0	0	37	1	1	0	549.02	428.81	166.77	0	0	0	0	0	0	0	0	0	0	0	0	74	NaN	0	0
1573	1	0	0	0	0	-179.6	128	72.915	0	0	0	0	0	0	0	0	0	0	37	1	1	0	503.07	374.38	194.94	0	0	0	0	0	0	0	0	0	0	0	0	74	NaN	0	0
1574	1	0	0	0	0	6.1038	92.824	5.376	0	0	0	0	0	0	0	0	0	0	37	1	1	0	529.3	646.8	178.21	0	0	0	0	0	0	0	0	0	0	0	0	74	NaN	0	0
1575	1	0	0	0	0	178.3	87.509	60.405	0	0	0	0	0	0	0	0	0	0	37	1	1	0	672.46	503.42	360.63	0	0	0	0	0	0	0	0	0	0	0	0	74	NaN	0	0
1576	1	0	0	0	0	-90.323	111.74	77.802	0	0	0	0	0	0	0	0	0	0	37	1	1	0	417.82	561.65	188.52	0	0	0	0	0	0	0	0	0	0	0	0	74	NaN	0	0
1577	1	0	0	0	0	118.64	134.38	11.543	0	0	0	0	0	0	0	0	0	0	37	1	1	0	650.39	492.19	194.07	0	0	0	0	0	0	0	0	0	0	0	0	74	NaN	0	0
1578	1	0	0	0	0	10.647	128.18	96.256	0	0	0	0	0	0	0	0	0	0	37	1	1	0	612.86	577.68	193.33	0	0	0	0	0	0	0	0	0	0	0	0	74	NaN	0	0
1579	1	0	0	0	0	-3.5693	87.501	60.035	0	0	0	0	0	0	0	0	0	0	38	1	1	0	223.8	851	246.3	0	0	0	0	0	0	0	0	0	0	0	0	98	NaN	0	0
1580	1	0	0	0	0	-66.824	96.038	45.457	0	0	0	0	0	0	0	0	0	0	38	1	1	0	48.455	616.96	237.97	0	0	0	0	0	0	0	0	0	0	0	0	98	NaN	0	0
1581	1	0	0	0	0	-107.8	109.07	138.4	0	0	0	0	0	0	0	0	0	0	38	1	1	0	82.826	518.91	208.87	0	0	0	0	153.95	0	0	0	0	0	0	0	98	153.95	0	0
1582	1	0	0	0	0	-78.082	74.817	48.081	0	0	0	0	0	0	0	0	0	0	38	1	1	0	56.36	667.28	216.2	0	0	0	0	121.11	0	0	0	0	0	0	0	98	121.11	0	0
1583	1	0	0	0	0	109.71	75.892	133.36	0	0	0	0	0	0	0	0	0	0	38	1	1	0	466.99	532.66	245.93	0	0	0	0	0	0	0	0	0	0	0	0	98	NaN	0	0
1584	1	0	0	0	0	-116.72	88.895	28.219	0	0	0	0	0	0	0	0	0	0	38	1	1	0	58.274	566.22	285.06	0	0	0	0	170.29	150.99	0	0	0	0	0	0	98	160.64	0	0
1585	1	0	0	0	0	-4.8834	97.983	127.53	0	0	0	0	0	0	0	0	0	0	38	1	1	0	242.18	841.87	179.35	0	0	0	0	0	0	0	0	0	0	0	0	98	NaN	0	0
1586	1	0	0	0	0	81.751	92.282	56.173	0	0	0	0	0	0	0	0	0	0	38	1	1	0	484.07	657.67	268.21	0	0	0	0	147.44	0	0	0	0	0	0	0	98	147.44	0	0
1587	1	0	0	0	0	-157.94	66.424	131.27	0	0	0	0	0	0	0	0	0	0	38	1	1	0	82.947	528.33	305.65	0	0	0	0	146.48	0	0	0	0	0	0	0	98	146.48	0	0
1588	1	0	0	0	0	112.29	68.537	137.08	0	0	0	0	0	0	0	0	0	0	38	1	1	0	475.6	614.02	261.32	0	0	0	0	167.2	173.79	0	0	0	0	0	0	98	170.49	0	0
1589	1	0	0	0	0	-22.893	123.75	105.37	0	0	0	0	0	0	0	0	0	0	38	1	1	0	272.48	847.75	213.72	0	0	0	0	0	0	0	0	0	0	0	0	98	NaN	0	0
1590	1	0	0	0	0	-126.62	69.619	66.171	0	0	0	0	0	0	0	0	0	0	38	1	1	0	111.74	479.68	278.34	0	0	0	0	0	0	0	0	0	0	0	0	98	NaN	0	0
1591	1	0	0	0	0	-24.155	58.707	41.897	0	0	0	0	0	0	0	0	0	0	38	1	1	0	160.97	805.31	306.01	0	0	0	0	0	0	0	0	0	0	0	0	98	NaN	0	0
1592	1	0	0	0	0	-21.074	68.447	4.6164	0	0	0	0	0	0	0	0	0	0	38	1	1	0	183.79	824.83	266.98	0	0	0	0	143.16	0	0	0	0	0	0	0	98	143.16	0	0
1593	1	0	0	0	0	1.8823	88.629	12.75	0	0	0	0	0	0	0	0	0	0	38	1	1	0	288.67	843.81	267.93	0	0	0	0	0	0	0	0	0	0	0	0	98	NaN	0	0
1594	1	0	0	0	0	-93.02	78.049	137.95	0	0	0	0	0	0	0	0	0	0	38	1	1	0	56.708	615.08	294.38	0	0	0	0	0	0	0	0	0	0	0	0	98	NaN	0	0
1595	1	0	0	0	0	-32.578	86.247	169.93	0	0	0	0	0	0	0	0	0	0	38	1	1	0	91.134	747.92	277.03	0	0	0	0	134.55	128.17	0	0	0	0	0	0	98	131.36	0	0
1596	1	0	0	0	0	-14.537	91.309	164.62	0	0	0	0	0	0	0	0	0	0	38	1	1	0	153.56	810.03	228.66	0	0	0	0	0	0	0	0	0	0	0	0	98	NaN	0	0
1597	1	0	0	0	0	99.235	108.25	100.3	0	0	0	0	0	0	0	0	0	0	38	1	1	0	472.1	569.28	236.01	0	0	0	0	157.49	0	0	0	0	0	0	0	98	157.49	0	0
1598	1	0	0	0	0	-27.47	76.95	58.264	0	0	0	0	0	0	0	0	0	0	38	1	1	0	127.59	788.29	272	0	0	0	0	0	0	0	0	0	0	0	0	98	NaN	0	0
1599	1	0	0	0	0	-23.769	90.181	80.095	0	0	0	0	0	0	0	0	0	0	38	1	1	0	172.33	809.17	176.19	0	0	0	0	0	0	0	0	0	0	0	0	98	NaN	0	0
1600	1	0	0	0	0	24.522	72.458	76.043	0	0	0	0	0	0	0	0	0	0	38	1	1	0	310.77	841.9	226.3	0	0	0	0	0	0	0	0	0	0	0	0	98	NaN	0	0
1601	1	0	0	0	0	-15.79	83.747	76.03	0	0	0	0	0	0	0	0	0	0	38	1	1	0	207.78	835.6	211.03	0	0	0	0	0	0	0	0	0	0	0	0	98	NaN	0	0
1602	1	0	0	0	0	-71.186	92.133	116.48	0	0	0	0	0	0	0	0	0	0	38	1	1	0	76.428	715.37	200.48	0	0	0	0	161.56	0	0	0	0	0	0	0	98	161.56	0	0
1603	1	0	0	0	0	-56.717	92.98	2.4056	0	0	0	0	0	0	0	0	0	0	38	1	1	0	68.648	711.94	251.48	0	0	0	0	0	0	0	0	0	0	0	0	98	NaN	0	0
1604	1	0	0	0	0	169.4	68.183	63.179	0	0	0	0	0	0	0	0	0	0	38	1	1	0	397.18	455.82	249.83	0	0	0	0	0	0	0	0	0	0	0	0	98	NaN	0	0
1605	1	0	0	0	0	82.88	107.3	77.8	0	0	0	0	0	0	0	0	0	0	38	1	1	0	458.92	603.04	162.6	0	0	0	0	0	0	0	0	0	0	0	0	98	NaN	0	0
1606	1	0	0	0	0	171.21	94.653	89.218	0	0	0	0	0	0	0	0	0	0	38	1	1	0	427.76	498.35	281.35	0	0	0	0	0	0	0	0	0	0	0	0	98	NaN	0	0
1607	1	0	0	0	0	-101.27	95.61	35.807	0	0	0	0	0	0	0	0	0	0	38	1	1	0	79.505	571.96	319.86	0	0	0	0	124.74	0	0	0	0	0	0	0	98	124.74	0	0
1608	1	0	0	0	0	68.364	74.475	70.573	0	0	0	0	0	0	0	0	0	0	38	1	1	0	457.42	743.56	228.93	0	0	0	0	0	0	0	0	0	0	0	0	98	NaN	0	0
1609	1	0	0	0	0	116.95	88.296	29.273	0	0	0	0	0	0	0	0	0	0	38	1	1	0	448.91	533.26	307.17	0	0	0	0	173.11	0	0	0	0	0	0	0	98	173.11	0	0
1610	1	0	0	0	0	3.8907	74.634	78.858	0	0	0	0	0	0	0	0	0	0	38	1	1	0	305.62	834.28	299.5	0	0	0	0	0	0	0	0	0	0	0	0	98	NaN	0	0
1611	1	0	0	0	0	-124.43	66.44	137.61	0	0	0	0	0	0	0	0	0	0	38	1	1	0	148.83	501.82	372.75	0	0	0	0	0	0	0	0	0	0	0	0	98	NaN	0	0
1612	1	0	0	0	0	-55.787	102.13	22.989	0	0	0	0	0	0	0	0	0	0	38	1	1	0	83.597	705.65	155.72	0	0	0	0	144.22	0	0	0	0	0	0	0	98	144.22	0	0
1613	1	0	0	0	0	74.325	39.043	43.989	0	0	0	0	0	0	0	0	0	0	38	1	1	0	449.59	628.28	345.08	0	0	0	0	0	0	0	0	0	0	0	0	98	NaN	0	0
1614	1	0	0	0	0	97.535	107.48	127.86	0	0	0	0	0	0	0	0	0	0	38	1	1	0	472.02	679.79	202.46	0	0	0	0	0	0	0	0	0	0	0	0	98	NaN	0	0
1615	1	0	0	0	0	119.82	95.416	117.51	0	0	0	0	0	0	0	0	0	0	38	1	1	0	479.3	639.83	216.34	0	0	0	0	150.88	0	0	0	0	0	0	0	98	150.88	0	0
1616	1	0	0	0	0	-90.222	101.4	5.5712	0	0	0	0	0	0	0	0	0	0	38	1	1	0	69.351	573.24	176.15	0	0	0	0	126.48	0	0	0	0	0	0	0	98	126.48	0	0
1617	1	0	0	0	0	-106.41	86.202	30.675	0	0	0	0	0	0	0	0	0	0	38	1	1	0	77.1	524.32	255.1	0	0	0	0	165.2	167.39	0	0	0	0	0	0	98	166.29	0	0
1618	1	0	0	0	0	-73.838	81.393	33.479	0	0	0	0	0	0	0	0	0	0	38	1	1	0	59.95	666.72	318.53	0	0	0	0	160.98	0	0	0	0	0	0	0	98	160.98	0	0
1619	1	0	0	0	0	-22.064	123.4	56.568	0	0	0	0	0	0	0	0	0	0	38	1	1	0	109.4	748.87	161.29	0	0	0	0	0	0	0	0	0	0	0	0	98	NaN	0	0
1620	1	0	0	0	0	-95.864	102.63	176.04	0	0	0	0	0	0	0	0	0	0	38	1	1	0	98.467	536	154.84	0	0	0	0	0	0	0	0	0	0	0	0	98	NaN	0	0
1621	1	0	0	0	0	143.98	133.29	104.43	0	0	0	0	0	0	0	0	0	0	38	1	1	0	444.87	660.09	118.38	0	0	0	0	0	0	0	0	0	0	0	0	98	NaN	0	0
1622	1	0	0	0	0	149.91	83.596	77.964	0	0	0	0	0	0	0	0	0	0	38	1	1	0	420.06	500.65	326.77	0	0	0	0	141.64	0	0	0	0	0	0	0	98	141.64	0	0
1623	1	0	0	0	0	-85.285	109.23	135.44	0	0	0	0	0	0	0	0	0	0	38	1	1	0	53.619	662.23	278.63	0	0	0	0	154.64	0	0	0	0	0	0	0	98	154.64	0	0
1624	1	0	0	0	0	-29.079	87.848	31.575	0	0	0	0	0	0	0	0	0	0	38	1	1	0	178.41	786.98	130.66	0	0	0	0	0	0	0	0	0	0	0	0	98	NaN	0	0
1625	1	0	0	0	0	-152.62	84.38	50.029	0	0	0	0	0	0	0	0	0	0	38	1	1	0	128.8	481.73	322.68	0	0	0	0	0	0	0	0	0	0	0	0	98	NaN	0	0
1626	1	0	0	0	0	14.455	95.708	71.468	0	0	0	0	0	0	0	0	0	0	38	1	1	0	370.9	815.29	181.63	0	0	0	0	0	0	0	0	0	0	0	0	98	NaN	0	0
1627	1	0	0	0	0	168.63	118	92.923	0	0	0	0	0	0	0	0	0	0	38	1	1	0	364.3	453	216.91	0	0	0	0	152.26	0	0	0	0	0	0	0	98	152.26	0	0
1628	1	0	0	0	0	-53.772	29.116	146.04	0	0	0	0	0	0	0	0	0	0	38	1	1	0	69.367	572.32	234.76	0	0	0	0	0	0	0	0	0	0	0	0	98	NaN	0	0
1629	1	0	0	0	0	4.3802	43.707	74.923	0	0	0	0	0	0	0	0	0	0	38	1	1	0	190.83	790.4	357.95	0	0	0	0	0	0	0	0	0	0	0	0	98	NaN	0	0
1630	1	0	0	0	0	-55.773	140.58	125.29	0	0	0	0	0	0	0	0	0	0	38	1	1	0	67.907	658.41	167	0	0	0	0	0	0	0	0	0	0	0	0	98	NaN	0	0
1631	1	0	0	0	0	-91.67	79.251	47.541	0	0	0	0	0	0	0	0	0	0	38	1	1	0	82.356	713.25	307.89	0	0	0	0	133.23	0	0	0	0	0	0	0	98	133.23	0	0
1632	1	0	0	0	0	-78.262	59.039	131.28	0	0	0	0	0	0	0	0	0	0	38	1	1	0	254.41	829	313.06	0	0	0	0	0	0	0	0	0	0	0	0	98	NaN	0	0
1633	1	0	0	0	0	100.77	92.082	176.4	0	0	0	0	0	0	0	0	0	0	38	1	1	0	367.36	531.13	109.06	0	0	0	0	0	0	0	0	0	0	0	0	98	NaN	0	0
1634	1	0	0	0	0	97.245	121.99	49.894	0	0	0	0	0	0	0	0	0	0	38	1	1	0	451.28	615.64	309.01	0	0	0	0	0	0	0	0	0	0	0	0	98	NaN	0	0
1635	1	0	0	0	0	-103.59	88.759	21.715	0	0	0	0	0	0	0	0	0	0	38	1	1	0	58.449	612.65	199.42	0	0	0	0	0	0	0	0	0	0	0	0	98	NaN	0	0
1636	1	0	0	0	0	86.414	153.61	11.64	0	0	0	0	0	0	0	0	0	0	38	1	1	0	329.12	438.37	222.47	0	0	0	0	0	0	0	0	0	0	0	0	98	NaN	0	0
1637	1	0	0	0	0	113.63	165.62	50.252	0	0	0	0	0	0	0	0	0	0	38	1	1	0	293.79	481.31	104.91	0	0	0	0	0	0	0	0	0	0	0	0	98	NaN	0	0
1638	1	0	0	0	0	-5.1378	127.68	25.158	0	0	0	0	0	0	0	0	0	0	38	1	1	0	292.11	839.95	186.84	0	0	0	0	0	0	0	0	0	0	0	0	98	NaN	0	0
1639	1	0	0	0	0	-145.89	71.042	85.365	0	0	0	0	0	0	0	0	0	0	38	1	1	0	99.544	572.48	366.45	0	0	0	0	172.88	0	0	0	0	0	0	0	98	172.88	0	0
1640	1	0	0	0	0	-27.875	37.099	50.713	0	0	0	0	0	0	0	0	0	0	38	1	1	0	155.78	771.58	350.71	0	0	0	0	0	0	0	0	0	0	0	0	98	NaN	0	0
1641	1	0	0	0	0	102.12	125.21	68.524	0	0	0	0	0	0	0	0	0	0	38	1	1	0	211.8	443.94	145.47	0	0	0	0	0	0	0	0	0	0	0	0	98	NaN	0	0
1642	1	0	0	0	0	-164.7	36.968	18.382	0	0	0	0	0	0	0	0	0	0	38	1	1	0	367.59	535.94	382.02	0	0	0	0	0	0	0	0	0	0	0	0	98	NaN	0	0
1643	1	0	0	0	0	-76.179	56.58	43.629	0	0	0	0	0	0	0	0	0	0	38	1	1	0	108.79	729.26	344.43	0	0	0	0	0	0	0	0	0	0	0	0	98	NaN	0	0
1644	1	0	0	0	0	99.155	107.25	9.1003	0	0	0	0	0	0	0	0	0	0	38	1	1	0	466.95	650.46	173.73	0	0	0	0	0	0	0	0	0	0	0	0	98	NaN	0	0
1645	1	0	0	0	0	-100.64	31.797	158.75	0	0	0	0	0	0	0	0	0	0	38	1	1	0	113.68	530.08	351.95	0	0	0	0	0	0	0	0	0	0	0	0	98	NaN	0	0
1646	1	0	0	0	0	-83.891	63.714	4.0988	0	0	0	0	0	0	0	0	0	0	38	1	1	0	101.46	745.04	191.56	0	0	0	0	0	0	0	0	0	0	0	0	98	NaN	0	0
1647	1	0	0	0	0	42.35	137.64	74.863	0	0	0	0	0	0	0	0	0	0	38	1	1	0	367.92	729.25	97.465	0	0	0	0	0	0	0	0	0	0	0	0	98	NaN	0	0
1648	1	0	0	0	0	15.777	72.297	108.92	0	0	0	0	0	0	0	0	0	0	38	1	1	0	335.04	827.48	162.25	0	0	0	0	0	0	0	0	0	0	0	0	98	NaN	0	0
1649	1	0	0	0	0	115.77	93.367	31.392	0	0	0	0	0	0	0	0	0	0	38	1	1	0	347.98	487.08	137.46	0	0	0	0	0	0	0	0	0	0	0	0	98	NaN	0	0
1650	1	0	0	0	0	-140.17	99.283	176.03	0	0	0	0	0	0	0	0	0	0	38	2	1	0	479.52	313.13	205.35	0	0	0	0	139.3	158.19	0	0	0	0	0	0	98	148.74	0	0
1651	1	0	0	0	0	-89.769	99.698	157.93	0	0	0	0	0	0	0	0	0	0	38	2	1	0	485.63	543.15	192.39	0	0	0	0	143.53	0	0	0	0	0	0	0	98	143.53	0	0
1652	1	0	0	0	0	-34.358	88.382	99.765	0	0	0	0	0	0	0	0	0	0	38	2	1	0	610	621.76	186.81	0	0	0	0	0	0	0	0	0	0	0	0	98	NaN	0	0
1653	1	0	0	0	0	-87.729	35.23	157.42	0	0	0	0	0	0	0	0	0	0	38	2	1	0	672.59	639.64	213.76	0	0	0	0	0	0	0	0	0	0	0	0	98	NaN	0	0
1654	1	0	0	0	0	-153.76	64.526	167.16	0	0	0	0	0	0	0	0	0	0	38	2	1	0	624.47	206.63	267.4	0	0	0	0	0	0	0	0	0	0	0	0	98	NaN	0	0
1655	1	0	0	0	0	6.9776	77.864	60.728	0	0	0	0	0	0	0	0	0	0	38	2	1	0	708.07	632.92	173.78	0	0	0	0	151.16	0	0	0	0	0	0	0	98	151.16	0	0
1656	1	0	0	0	0	-6.1951	69.299	82.726	0	0	0	0	0	0	0	0	0	0	38	2	1	0	692.17	628.05	247.41	0	0	0	0	141.36	0	0	0	0	0	0	0	98	141.36	0	0
1657	1	0	0	0	0	-174.38	102.13	156.87	0	0	0	0	0	0	0	0	0	0	38	2	1	0	765.47	222.88	162.05	0	0	0	0	0	0	0	0	0	0	0	0	98	NaN	0	0
1658	1	0	0	0	0	-75.615	88.243	103.83	0	0	0	0	0	0	0	0	0	0	38	2	1	0	519.03	565.14	244.84	0	0	0	0	0	0	0	0	0	0	0	0	98	NaN	0	0
1659	1	0	0	0	0	-113.42	65.691	5.4882	0	0	0	0	0	0	0	0	0	0	38	2	1	0	516.7	294.86	306.85	0	0	0	0	0	0	0	0	0	0	0	0	98	NaN	0	0
1660	1	0	0	0	0	-148.15	58.562	157.14	0	0	0	0	0	0	0	0	0	0	38	2	1	0	605.06	209.61	215.51	0	0	0	0	0	0	0	0	0	0	0	0	98	NaN	0	0
1661	1	0	0	0	0	3.2804	96.229	156.7	0	0	0	0	0	0	0	0	0	0	38	2	1	0	731.75	625.15	214.45	0	0	0	0	137.92	0	0	0	0	0	0	0	98	137.92	0	0
1662	1	0	0	0	0	-70.784	99.105	17.007	0	0	0	0	0	0	0	0	0	0	38	2	1	0	565.63	611.72	187.78	0	0	0	0	0	0	0	0	0	0	0	0	98	NaN	0	0
1663	1	0	0	0	0	-63.174	84.802	94.51	0	0	0	0	0	0	0	0	0	0	38	2	1	0	461.17	479.43	199.73	0	0	0	0	128.53	0	0	0	0	0	0	0	98	128.53	0	0
1664	1	0	0	0	0	-17.678	94.513	81.678	0	0	0	0	0	0	0	0	0	0	38	2	1	0	635.86	627.04	214.39	0	0	0	0	0	0	0	0	0	0	0	0	98	NaN	0	0
1665	1	0	0	0	0	-145.72	70.254	113.67	0	0	0	0	0	0	0	0	0	0	38	2	1	0	558.56	271.34	312.65	0	0	0	0	0	0	0	0	0	0	0	0	98	NaN	0	0
1666	1	0	0	0	0	149.74	101.18	43.374	0	0	0	0	0	0	0	0	0	0	38	2	1	0	877.8	352.73	144.52	0	0	0	0	0	0	0	0	0	0	0	0	98	NaN	0	0
1667	1	0	0	0	0	-161.89	67.383	112.99	0	0	0	0	0	0	0	0	0	0	38	2	1	0	695.44	203.38	149.75	0	0	0	0	0	0	0	0	0	0	0	0	98	NaN	0	0
1668	1	0	0	0	0	-77.61	117.86	50.603	0	0	0	0	0	0	0	0	0	0	38	2	1	0	468.7	450.86	136.82	0	0	0	0	163.83	0	0	0	0	0	0	0	98	163.83	0	0
1669	1	0	0	0	0	-119.5	99.649	130.51	0	0	0	0	0	0	0	0	0	0	38	2	1	0	531.91	255.76	166.1	0	0	0	0	0	0	0	0	0	0	0	0	98	NaN	0	0
1670	1	0	0	0	0	120.84	113.53	79.05	0	0	0	0	0	0	0	0	0	0	38	2	1	0	804.04	253.94	142.1	0	0	0	0	0	0	0	0	0	0	0	0	98	NaN	0	0
1671	1	0	0	0	0	-58.133	85.004	31.024	0	0	0	0	0	0	0	0	0	0	38	2	1	0	531.31	576.58	142.99	0	0	0	0	0	0	0	0	0	0	0	0	98	NaN	0	0
1672	1	0	0	0	0	-106.71	111.75	67.281	0	0	0	0	0	0	0	0	0	0	38	2	1	0	466.25	340.9	247.06	0	0	0	0	139.79	0	0	0	0	0	0	0	98	139.79	0	0
1673	1	0	0	0	0	-171.92	91.971	92.751	0	0	0	0	0	0	0	0	0	0	38	2	1	0	661.15	227.94	308.23	0	0	0	0	0	0	0	0	0	0	0	0	98	NaN	0	0
1674	1	0	0	0	0	-59.537	70	155.18	0	0	0	0	0	0	0	0	0	0	38	2	1	0	528.36	573.52	188.45	0	0	0	0	155.58	139.79	0	0	0	0	0	0	98	147.69	0	0
1675	1	0	0	0	0	39.879	93.946	133.35	0	0	0	0	0	0	0	0	0	0	38	2	1	0	759.46	611.27	119.23	0	0	0	0	158.04	0	0	0	0	0	0	0	98	158.04	0	0
1676	1	0	0	0	0	79.04	111.12	118.92	0	0	0	0	0	0	0	0	0	0	38	2	1	0	843.96	447.79	75.157	0	0	0	0	157.82	158	0	0	0	0	0	0	98	157.91	0	0
1677	1	0	0	0	0	-92.414	123.39	72.017	0	0	0	0	0	0	0	0	0	0	38	2	1	0	460.65	436.92	177.6	0	0	0	0	149.42	0	0	0	0	0	0	0	98	149.42	0	0
1678	1	0	0	0	0	45.035	90.052	130.17	0	0	0	0	0	0	0	0	0	0	38	2	1	0	826.04	544.62	117.91	0	0	0	0	0	0	0	0	0	0	0	0	98	NaN	0	0
1679	1	0	0	0	0	-55.403	123.93	79.231	0	0	0	0	0	0	0	0	0	0	38	2	1	0	594.22	606.78	137.93	0	0	0	0	0	0	0	0	0	0	0	0	98	NaN	0	0
1680	1	0	0	0	0	-53.426	97.777	2.3989	0	0	0	0	0	0	0	0	0	0	38	2	1	0	600.19	615.63	251.87	0	0	0	0	145.98	0	0	0	0	0	0	0	98	145.98	0	0
1681	1	0	0	0	0	151.16	38.848	130.98	0	0	0	0	0	0	0	0	0	0	38	2	1	0	788.68	244.66	251.63	0	0	0	0	0	0	0	0	0	0	0	0	98	NaN	0	0
1682	1	0	0	0	0	-70.926	123.04	101.17	0	0	0	0	0	0	0	0	0	0	38	2	1	0	480.46	494.86	150.75	0	0	0	0	0	0	0	0	0	0	0	0	98	NaN	0	0
1683	1	0	0	0	0	133.18	132.1	113.64	0	0	0	0	0	0	0	0	0	0	38	2	1	0	796.08	276.65	95.902	0	0	0	0	149.91	0	0	0	0	0	0	0	98	149.91	0	0
1684	1	0	0	0	0	-21.063	74.046	134.08	0	0	0	0	0	0	0	0	0	0	38	2	1	0	692.76	630.12	122.73	0	0	0	0	0	0	0	0	0	0	0	0	98	NaN	0	0
1685	1	0	0	0	0	67.791	122.16	115.39	0	0	0	0	0	0	0	0	0	0	38	2	1	0	772.4	590.3	163.3	0	0	0	0	0	0	0	0	0	0	0	0	98	NaN	0	0
1686	1	0	0	0	0	-70.091	88.434	35.074	0	0	0	0	0	0	0	0	0	0	38	2	1	0	456.16	433.45	231.79	0	0	0	0	0	0	0	0	0	0	0	0	98	NaN	0	0
1687	1	0	0	0	0	-102.99	85.403	79.39	0	0	0	0	0	0	0	0	0	0	38	2	1	0	462.09	393.66	164.63	0	0	0	0	165.23	0	0	0	0	0	0	0	98	165.23	0	0
1688	1	0	0	0	0	158.51	94.809	108.73	0	0	0	0	0	0	0	0	0	0	38	2	1	0	685.57	271	75.293	0	0	0	0	0	0	0	0	0	0	0	0	98	NaN	0	0
1689	1	0	0	0	0	-140.78	51.204	105.78	0	0	0	0	0	0	0	0	0	0	38	2	1	0	730.74	230.46	245.17	0	0	0	0	0	0	0	0	0	0	0	0	98	NaN	0	0
1690	1	0	0	0	0	-3.2815	85.647	10.652	0	0	0	0	0	0	0	0	0	0	38	2	1	0	516.17	530.52	307.06	0	0	0	0	0	0	0	0	0	0	0	0	98	NaN	0	0
1691	1	0	0	0	0	-122.94	76.165	95.021	0	0	0	0	0	0	0	0	0	0	38	2	1	0	494.56	304.9	247.73	0	0	0	0	0	0	0	0	0	0	0	0	98	NaN	0	0
1692	1	0	0	0	0	21.946	91.527	74.295	0	0	0	0	0	0	0	0	0	0	38	2	1	0	728.55	604.68	91.959	0	0	0	0	0	0	0	0	0	0	0	0	98	NaN	0	0
1693	1	0	0	0	0	21.694	151.74	7.9226	0	0	0	0	0	0	0	0	0	0	38	2	1	0	744.8	600.5	170.13	0	0	0	0	0	0	0	0	0	0	0	0	98	NaN	0	0
1694	1	0	0	0	0	121.16	118.26	163	0	0	0	0	0	0	0	0	0	0	38	2	1	0	866.98	405.01	110.13	0	0	0	0	0	0	0	0	0	0	0	0	98	NaN	0	0
1695	1	0	0	0	0	-125.02	114.5	80.438	0	0	0	0	0	0	0	0	0	0	38	2	1	0	527.6	286.03	123.84	0	0	0	0	171.06	0	0	0	0	0	0	0	98	171.06	0	0
1696	1	0	0	0	0	138.43	107.63	73.953	0	0	0	0	0	0	0	0	0	0	38	2	1	0	839.24	401.19	67.502	0	0	0	0	0	0	0	0	0	0	0	0	98	NaN	0	0
1697	1	0	0	0	0	-45.571	71.977	83.588	0	0	0	0	0	0	0	0	0	0	38	2	1	0	535.98	458.07	332.07	0	0	0	0	0	0	0	0	0	0	0	0	98	NaN	0	0
1698	1	0	0	0	0	15.741	95.89	131.41	0	0	0	0	0	0	0	0	0	0	38	2	1	0	692.54	603.14	288.86	0	0	0	0	0	0	0	0	0	0	0	0	98	NaN	0	0
1699	1	0	0	0	0	95.665	52.805	11.427	0	0	0	0	0	0	0	0	0	0	38	2	1	0	844.96	309.95	259.55	0	0	0	0	0	0	0	0	0	0	0	0	98	NaN	0	0
1700	1	0	0	0	0	-107.17	93.019	65.49	0	0	0	0	0	0	0	0	0	0	38	2	1	0	611.85	244.01	328.35	0	0	0	0	0	0	0	0	0	0	0	0	98	NaN	0	0
1701	1	0	0	0	0	-35.572	112.56	117.67	0	0	0	0	0	0	0	0	0	0	38	2	1	0	510.86	545.55	145.32	0	0	0	0	0	0	0	0	0	0	0	0	98	NaN	0	0
1702	1	0	0	0	0	7.0073	114.69	48.299	0	0	0	0	0	0	0	0	0	0	38	2	1	0	550.42	564.82	92.701	0	0	0	0	0	0	0	0	0	0	0	0	98	NaN	0	0
1703	1	0	0	0	0	-135.56	26.997	84.537	0	0	0	0	0	0	0	0	0	0	38	2	1	0	583.06	284.72	337.97	0	0	0	0	0	0	0	0	0	0	0	0	98	NaN	0	0
1704	1	0	0	0	0	20.557	115.5	68.163	0	0	0	0	0	0	0	0	0	0	38	2	1	0	819.31	451.49	39.327	0	0	0	0	0	0	0	0	0	0	0	0	98	NaN	0	0
1705	1	0	0	0	0	-99.545	137.71	16.406	0	0	0	0	0	0	0	0	0	0	38	2	1	0	499.92	352.05	108.7	0	0	0	0	0	0	0	0	0	0	0	0	98	NaN	0	0
1706	1	0	0	0	0	-150.08	148.11	153.17	0	0	0	0	0	0	0	0	0	0	38	2	1	0	731.33	229	169.85	0	0	0	0	0	0	0	0	0	0	0	0	98	NaN	0	0
1707	1	0	0	0	0	76.351	118.35	64.813	0	0	0	0	0	0	0	0	0	0	38	2	1	0	858.98	405.47	276.59	0	0	0	0	0	0	0	0	0	0	0	0	98	NaN	0	0
1708	1	0	0	0	0	3.0228	115.86	44.979	0	0	0	0	0	0	0	0	0	0	38	2	1	0	660.66	629.14	157.48	0	0	0	0	0	0	0	0	0	0	0	0	98	NaN	0	0
1709	1	0	0	0	0	-125.53	109.98	97.649	0	0	0	0	0	0	0	0	0	0	39	1	1	0	297.21	414.26	360.88	0	0	0	0	141.88	157.42	145.46	163.05	0	0	0	0	49	151.95	0	0
1710	1	0	0	0	0	-144.91	105.3	64.64	0	0	0	0	0	0	0	0	0	0	39	1	1	0	319.84	389.98	401.18	0	0	0	0	0	0	0	0	0	0	0	0	49	NaN	0	0
1711	1	0	0	0	0	173.61	103.45	62.53	0	0	0	0	0	0	0	0	0	0	39	1	1	0	378.23	374.78	364.88	0	0	0	0	0	0	0	0	0	0	0	0	49	NaN	0	0
1712	1	0	0	0	0	-112.03	90.136	6.0911	0	0	0	0	0	0	0	0	0	0	39	1	1	0	276.19	441.74	395.83	0	0	0	0	161.05	152.96	0	0	0	0	0	0	49	157.01	0	0
1713	1	0	0	0	0	-126.08	79.32	11.323	0	0	0	0	0	0	0	0	0	0	39	1	1	0	299.41	418.48	438.3	0	0	0	0	166.41	0	0	0	0	0	0	0	49	166.41	0	0
1714	1	0	0	0	0	86.429	143.65	72.043	0	0	0	0	0	0	0	0	0	0	39	1	1	0	456.37	570.89	336.43	0	0	0	0	0	0	0	0	0	0	0	0	49	NaN	0	0
1715	1	0	0	0	0	-155.22	70.093	68.107	0	0	0	0	0	0	0	0	0	0	39	1	1	0	346.01	393.11	451.82	0	0	0	0	0	0	0	0	0	0	0	0	49	NaN	0	0
1716	1	0	0	0	0	-152.82	112.18	175.85	0	0	0	0	0	0	0	0	0	0	39	1	1	0	336.13	392.81	349.26	0	0	0	0	168.04	0	0	0	0	0	0	0	49	168.04	0	0
1717	1	0	0	0	0	-64.566	105.6	87.83	0	0	0	0	0	0	0	0	0	0	39	1	1	0	266.28	489.43	365.19	0	0	0	0	168.57	0	0	0	0	0	0	0	49	168.57	0	0
1718	1	0	0	0	0	-102.26	115.49	73.063	0	0	0	0	0	0	0	0	0	0	39	1	1	0	272.2	526.9	389.81	0	0	0	0	0	0	0	0	0	0	0	0	49	NaN	0	0
1719	1	0	0	0	0	-13.033	31.012	31.976	0	0	0	0	0	0	0	0	0	0	39	1	1	0	315.42	457.07	480.97	0	0	0	0	0	0	0	0	0	0	0	0	49	NaN	0	0
1720	1	0	0	0	0	-139.01	131.17	159.27	0	0	0	0	0	0	0	0	0	0	39	1	1	0	332.6	420.7	307.54	0	0	0	0	153.12	155.05	0	0	0	0	0	0	49	154.08	0	0
1721	1	0	0	0	0	-96.836	78.341	50.021	0	0	0	0	0	0	0	0	0	0	39	1	1	0	301.72	552.07	399.51	0	0	0	0	0	0	0	0	0	0	0	0	49	NaN	0	0
1722	1	0	0	0	0	-16.957	40.172	79.509	0	0	0	0	0	0	0	0	0	0	39	1	1	0	297.38	515.38	440.53	0	0	0	0	0	0	0	0	0	0	0	0	49	NaN	0	0
1723	1	0	0	0	0	-72.716	133.99	175.03	0	0	0	0	0	0	0	0	0	0	39	1	1	0	438.31	430.7	345.78	0	0	0	0	0	0	0	0	0	0	0	0	49	NaN	0	0
1724	1	0	0	0	0	-7.4559	132.8	3.9958	0	0	0	0	0	0	0	0	0	0	39	1	1	0	326.32	464.3	324.52	0	0	0	0	0	0	0	0	0	0	0	0	49	NaN	0	0
1725	1	0	0	0	0	151.34	66.899	64.604	0	0	0	0	0	0	0	0	0	0	39	1	1	0	411.06	369.87	384.22	0	0	0	0	0	0	0	0	0	0	0	0	49	NaN	0	0
1726	1	0	0	0	0	94.402	98.125	59.168	0	0	0	0	0	0	0	0	0	0	39	1	1	0	497.74	507.14	424.22	0	0	0	0	0	0	0	0	0	0	0	0	49	NaN	0	0
1727	1	0	0	0	0	-98.914	89.077	167.27	0	0	0	0	0	0	0	0	0	0	39	1	1	0	292.25	502.27	322.3	0	0	0	0	0	0	0	0	0	0	0	0	49	NaN	0	0
1728	1	0	0	0	0	-81.555	97.6	14.527	0	0	0	0	0	0	0	0	0	0	39	1	1	0	288.36	459.99	421.54	0	0	0	0	131.91	0	0	0	0	0	0	0	49	131.91	0	0
1729	1	0	0	0	0	103.37	63.178	22.207	0	0	0	0	0	0	0	0	0	0	39	1	1	0	445.86	527.5	451.56	0	0	0	0	0	0	0	0	0	0	0	0	49	NaN	0	0
1730	1	0	0	0	0	138.76	84.265	151.82	0	0	0	0	0	0	0	0	0	0	39	1	1	0	461.35	447.46	413.21	0	0	0	0	0	0	0	0	0	0	0	0	49	NaN	0	0
1731	1	0	0	0	0	-75.731	97.089	45.986	0	0	0	0	0	0	0	0	0	0	39	1	1	0	353.4	568.08	331.61	0	0	0	0	0	0	0	0	0	0	0	0	49	NaN	0	0
1732	1	0	0	0	0	-147.66	123.97	39.889	0	0	0	0	0	0	0	0	0	0	39	1	1	0	299.45	447.9	326.37	0	0	0	0	0	0	0	0	0	0	0	0	49	NaN	0	0
1733	1	0	0	0	0	117.3	30.65	23.132	0	0	0	0	0	0	0	0	0	0	39	1	1	0	396.9	555.38	478.9	0	0	0	0	0	0	0	0	0	0	0	0	49	NaN	0	0
1734	1	0	0	0	0	152.75	140.61	150.82	0	0	0	0	0	0	0	0	0	0	39	1	1	0	394.55	437.25	289.75	0	0	0	0	0	0	0	0	0	0	0	0	49	NaN	0	0
1735	1	0	0	0	0	-177.78	148.89	13.615	0	0	0	0	0	0	0	0	0	0	39	1	1	0	451.68	386.23	405.63	0	0	0	0	0	0	0	0	0	0	0	0	49	NaN	0	0
1736	1	0	0	0	0	157.49	85.187	164.81	0	0	0	0	0	0	0	0	0	0	39	2	1	0	73.957	595.3	418.83	0	0	0	0	0	0	0	0	0	0	0	0	37	NaN	0	0
1737	1	0	0	0	0	55.078	91.474	170.79	0	0	0	0	0	0	0	0	0	0	39	2	1	0	184.51	712.67	427.95	0	0	0	0	0	0	0	0	0	0	0	0	37	NaN	0	0
1738	1	0	0	0	0	-53.939	51.075	156.28	0	0	0	0	0	0	0	0	0	0	39	2	1	0	51.96	640.59	439.44	0	0	0	0	0	0	0	0	0	0	0	0	37	NaN	0	0
1739	1	0	0	0	0	-145.32	109.1	152.46	0	0	0	0	0	0	0	0	0	0	39	3	1	0	690.11	694.06	327.79	0	0	0	0	147.38	0	0	0	0	0	0	0	25	147.38	0	0
1740	1	0	0	0	0	4.0187	80.005	129.66	0	0	0	0	0	0	0	0	0	0	39	3	1	0	750.05	817.81	353.59	0	0	0	0	152.5	0	0	0	0	0	0	0	25	152.5	0	0
1741	1	0	0	0	0	-109.81	88.389	92.048	0	0	0	0	0	0	0	0	0	0	39	3	1	0	658.97	725.31	350.82	0	0	0	0	135.54	111.56	159.03	0	0	0	0	0	25	135.37	0	0
1742	1	0	0	0	0	-24.635	92.448	44.046	0	0	0	0	0	0	0	0	0	0	39	3	1	0	701.28	806.78	358.94	0	0	0	0	160.04	160.9	160.69	0	0	0	0	0	25	160.54	0	0
1743	1	0	0	0	0	150.47	89.097	3.4522	0	0	0	0	0	0	0	0	0	0	39	3	1	0	771.33	692.8	370.02	0	0	0	0	155.82	0	0	0	0	0	0	0	25	155.82	0	0
1744	1	0	0	0	0	52.025	86.086	165.51	0	0	0	0	0	0	0	0	0	0	39	3	1	0	792.76	780.93	337.86	0	0	0	0	0	0	0	0	0	0	0	0	25	NaN	0	0
1745	1	0	0	0	0	-104.97	152.96	58.13	0	0	0	0	0	0	0	0	0	0	39	3	1	0	675	757.92	321.41	0	0	0	0	0	0	0	0	0	0	0	0	25	NaN	0	0
1746	1	0	0	0	0	-110.2	132.1	62.706	0	0	0	0	0	0	0	0	0	0	39	3	1	0	660.03	778.05	363.96	0	0	0	0	0	0	0	0	0	0	0	0	25	NaN	0	0
1747	1	0	0	0	0	155.17	54.812	25.703	0	0	0	0	0	0	0	0	0	0	39	3	1	0	792.06	716.71	334.16	0	0	0	0	142.2	0	0	0	0	0	0	0	25	142.2	0	0
1748	1	0	0	0	0	22.515	74.374	145.69	0	0	0	0	0	0	0	0	0	0	39	3	1	0	726.68	789.97	399.76	0	0	0	0	0	0	0	0	0	0	0	0	25	NaN	0	0
1749	1	0	0	0	0	116.69	55.675	53.68	0	0	0	0	0	0	0	0	0	0	39	3	1	0	792.78	746.81	370.25	0	0	0	0	0	0	0	0	0	0	0	0	25	NaN	0	0
1750	1	0	0	0	0	-157.32	136.07	66.926	0	0	0	0	0	0	0	0	0	0	39	3	1	0	742.31	671.36	342.47	0	0	0	0	0	0	0	0	0	0	0	0	25	NaN	0	0
1751	1	0	0	0	0	-31.213	116.51	55.168	0	0	0	0	0	0	0	0	0	0	39	3	1	0	702.12	794.04	306.77	0	0	0	0	154.44	125.15	0	0	0	0	0	0	25	139.8	0	0
1752	1	0	0	0	0	-125.12	53.914	14.596	0	0	0	0	0	0	0	0	0	0	39	3	1	0	676.41	709.24	393.4	0	0	0	0	132.86	0	0	0	0	0	0	0	25	132.86	0	0
1753	1	0	0	0	0	-97.695	142.11	113.42	0	0	0	0	0	0	0	0	0	0	39	3	1	0	757.07	701.69	305.83	0	0	0	0	142.71	0	0	0	0	0	0	0	25	142.71	0	0
1754	1	0	0	0	0	51.818	41.379	44.033	0	0	0	0	0	0	0	0	0	0	39	3	1	0	747.55	755.43	420.38	0	0	0	0	0	0	0	0	0	0	0	0	25	NaN	0	0
1755	1	0	0	0	0	44.011	145.95	71.866	0	0	0	0	0	0	0	0	0	0	39	3	1	0	732.01	768.5	286.66	0	0	0	0	0	0	0	0	0	0	0	0	25	NaN	0	0
1756	1	0	0	0	0	-73.785	157.51	156.96	0	0	0	0	0	0	0	0	0	0	39	3	1	0	708.56	730.15	295.76	0	0	0	0	0	0	0	0	0	0	0	0	25	NaN	0	0
1757	1	0	0	0	0	167.33	107.1	172.67	0	0	0	0	0	0	0	0	0	0	39	3	1	0	706.87	671.88	375.63	0	0	0	0	0	0	0	0	0	0	0	0	25	NaN	0	0
1758	1	0	0	0	0	28.074	88.857	56.011	0	0	0	0	0	0	0	0	0	0	40	1	1	0	227.32	928.7	269.32	0	0	0	0	156.99	157.5	148.94	0	0	0	0	0	41	154.47	0	0
1759	1	0	0	0	0	39.142	45.914	43.946	0	0	0	0	0	0	0	0	0	0	40	1	1	0	221.37	918.65	318.02	0	0	0	0	119.81	145.5	160.1	0	0	0	0	0	41	141.81	0	0
1760	1	0	0	0	0	-13.132	116.05	33.21	0	0	0	0	0	0	0	0	0	0	40	1	1	0	181.28	941.93	261.23	0	0	0	0	122.22	157.6	0	0	0	0	0	0	41	139.91	0	0
1761	1	0	0	0	0	150.64	97.966	67.427	0	0	0	0	0	0	0	0	0	0	40	1	1	0	206.51	762.99	286.04	0	0	0	0	158.07	0	0	0	0	0	0	0	41	158.07	0	0
1762	1	0	0	0	0	-57.43	73.156	160.45	0	0	0	0	0	0	0	0	0	0	40	1	1	0	87.544	887.88	303.31	0	0	0	0	152.77	160.07	0	0	0	0	0	0	41	156.42	0	0
1763	1	0	0	0	0	160.09	118.24	25.998	0	0	0	0	0	0	0	0	0	0	40	1	1	0	162.87	750.91	282.16	0	0	0	0	0	0	0	0	0	0	0	0	41	NaN	0	0
1764	1	0	0	0	0	-6.4055	59.541	73.043	0	0	0	0	0	0	0	0	0	0	40	1	1	0	175.14	935.27	313.97	0	0	0	0	143.62	132.8	0	0	0	0	0	0	41	138.21	0	0
1765	1	0	0	0	0	-80.198	132.9	62.274	0	0	0	0	0	0	0	0	0	0	40	1	1	0	89.676	858.74	235.22	0	0	0	0	133.17	141.55	170.36	0	0	0	0	0	41	148.36	0	0
1766	1	0	0	0	0	-108.13	101.6	75.882	0	0	0	0	0	0	0	0	0	0	40	1	1	0	71.302	798.82	274.13	0	0	0	0	151.61	146.6	147.1	0	0	0	0	0	41	148.43	0	0
1767	1	0	0	0	0	-50.623	103.84	12.272	0	0	0	0	0	0	0	0	0	0	40	1	1	0	99.048	899.42	264.78	0	0	0	0	157.13	155.22	0	0	0	0	0	0	41	156.18	0	0
1768	1	0	0	0	0	-31.872	98.198	161.82	0	0	0	0	0	0	0	0	0	0	40	1	1	0	132.76	928.06	280.71	0	0	0	0	172.52	151.23	0	0	0	0	0	0	41	161.87	0	0
1769	1	0	0	0	0	119.77	73.146	23.967	0	0	0	0	0	0	0	0	0	0	40	1	1	0	259.99	836	306.73	0	0	0	0	163.35	142.22	0	0	0	0	0	0	41	152.78	0	0
1770	1	0	0	0	0	146.73	40.797	45.9	0	0	0	0	0	0	0	0	0	0	40	1	1	0	195.64	767.72	327.7	0	0	0	0	163.68	0	0	0	0	0	0	0	41	163.68	0	0
1771	1	0	0	0	0	141.73	82.863	64.092	0	0	0	0	0	0	0	0	0	0	40	1	1	0	232.2	799.57	299.13	0	0	0	0	156.62	0	0	0	0	0	0	0	41	156.62	0	0
1772	1	0	0	0	0	-68.987	110.94	74.465	0	0	0	0	0	0	0	0	0	0	40	1	1	0	68.97	845.84	280.68	0	0	0	0	160.56	143.83	0	0	0	0	0	0	41	152.19	0	0
1773	1	0	0	0	0	-22.713	65.024	10.409	0	0	0	0	0	0	0	0	0	0	40	1	1	0	121.84	912.47	323.35	0	0	0	0	0	0	0	0	0	0	0	0	41	NaN	0	0
1774	1	0	0	0	0	65.343	83.012	57.217	0	0	0	0	0	0	0	0	0	0	40	1	1	0	262.46	892.92	273.98	0	0	0	0	140.93	0	0	0	0	0	0	0	41	140.93	0	0
1775	1	0	0	0	0	-161.77	14.783	149.59	0	0	0	0	0	0	0	0	0	0	40	1	1	0	158.8	789.42	350.39	0	0	0	0	133.79	0	0	0	0	0	0	0	41	133.79	0	0
1776	1	0	0	0	0	-142.06	122.07	171.05	0	0	0	0	0	0	0	0	0	0	40	1	1	0	103.37	765.14	253.67	0	0	0	0	142.52	154.13	0	0	0	0	0	0	41	148.32	0	0
1777	1	0	0	0	0	-109.47	137.47	135.83	0	0	0	0	0	0	0	0	0	0	40	1	1	0	93.623	809.5	229.69	0	0	0	0	151.63	146.74	150.8	0	0	0	0	0	41	149.72	0	0
1778	1	0	0	0	0	-26.934	120.99	23.546	0	0	0	0	0	0	0	0	0	0	40	1	1	0	135.65	912.72	234.1	0	0	0	0	153.28	156.09	0	0	0	0	0	0	41	154.68	0	0
1779	1	0	0	0	0	63.965	51.216	52.945	0	0	0	0	0	0	0	0	0	0	40	1	1	0	252.01	879.05	315.15	0	0	0	0	168	147.16	145.45	0	0	0	0	0	41	153.54	0	0
1780	1	0	0	0	0	105.52	87.361	121.05	0	0	0	0	0	0	0	0	0	0	40	1	1	0	264.42	851.53	259.51	0	0	0	0	150.8	0	0	0	0	0	0	0	41	150.8	0	0
1781	1	0	0	0	0	-100.73	42.998	18.229	0	0	0	0	0	0	0	0	0	0	40	1	1	0	91.211	863.19	335.86	0	0	0	0	0	0	0	0	0	0	0	0	41	NaN	0	0
1782	1	0	0	0	0	148.26	67.213	81.494	0	0	0	0	0	0	0	0	0	0	40	1	1	0	201.25	815.92	348.6	0	0	0	0	0	0	0	0	0	0	0	0	41	NaN	0	0
1783	1	0	0	0	0	-169.45	88.774	14.684	0	0	0	0	0	0	0	0	0	0	40	1	1	0	123	815.19	353.13	0	0	0	0	0	0	0	0	0	0	0	0	41	NaN	0	0
1784	1	0	0	0	0	-17.854	105.76	55.312	0	0	0	0	0	0	0	0	0	0	40	1	1	0	168.35	913.5	193.28	0	0	0	0	0	0	0	0	0	0	0	0	41	NaN	0	0
1785	1	0	0	0	0	-28.497	84.495	99.063	0	0	0	0	0	0	0	0	0	0	40	2	1	0	812.07	878.87	301.91	0	0	0	0	148.09	136.28	0	0	0	0	0	0	33	142.19	0	0
1786	1	0	0	0	0	10.302	86.11	176.41	0	0	0	0	0	0	0	0	0	0	40	2	1	0	869.52	896.67	285.54	0	0	0	0	143.47	0	0	0	0	0	0	0	33	143.47	0	0
1787	1	0	0	0	0	-100.09	62.297	43.114	0	0	0	0	0	0	0	0	0	0	40	2	1	0	776.25	779.48	303.79	0	0	0	0	160.56	113.34	0	0	0	0	0	0	33	136.95	0	0
1788	1	0	0	0	0	-81.231	104.21	99.25	0	0	0	0	0	0	0	0	0	0	40	2	1	0	769.92	820.62	285.86	0	0	0	0	157.72	125.97	157.41	0	0	0	0	0	33	147.03	0	0
1789	1	0	0	0	0	-64.595	109.51	101.36	0	0	0	0	0	0	0	0	0	0	40	2	1	0	794.07	857.13	257.47	0	0	0	0	136.57	173.26	133.32	154.32	0	0	0	0	33	149.37	0	0
1790	1	0	0	0	0	-16.66	137.65	56.185	0	0	0	0	0	0	0	0	0	0	40	2	1	0	831.45	880.48	246.9	0	0	0	0	138.98	0	0	0	0	0	0	0	33	138.98	0	0
1791	1	0	0	0	0	-54.772	55.106	107	0	0	0	0	0	0	0	0	0	0	40	2	1	0	787.27	840.52	324.63	0	0	0	0	157.28	129.56	139.55	0	0	0	0	0	33	142.13	0	0
1792	1	0	0	0	0	-164.89	108.09	94.506	0	0	0	0	0	0	0	0	0	0	40	2	1	0	816.47	734.81	274.37	0	0	0	0	0	0	0	0	0	0	0	0	33	NaN	0	0
1793	1	0	0	0	0	10.332	132.75	31.947	0	0	0	0	0	0	0	0	0	0	40	2	1	0	926.06	876.86	266.48	0	0	0	0	0	0	0	0	0	0	0	0	33	NaN	0	0
1794	1	0	0	0	0	2.3365	70.67	171.72	0	0	0	0	0	0	0	0	0	0	40	2	1	0	881.41	882.52	242.66	0	0	0	0	0	0	0	0	0	0	0	0	33	NaN	0	0
1795	1	0	0	0	0	-50.59	148.8	109.23	0	0	0	0	0	0	0	0	0	0	40	2	1	0	847.91	844.5	210.71	0	0	0	0	155.27	177.33	120.86	0	0	0	0	0	33	151.15	0	0
1796	1	0	0	0	0	-125.11	99.642	125.59	0	0	0	0	0	0	0	0	0	0	40	2	1	0	782.62	779.23	254.35	0	0	0	0	175.57	0	0	0	0	0	0	0	33	175.57	0	0
1797	1	0	0	0	0	-64.375	137.83	102.73	0	0	0	0	0	0	0	0	0	0	40	2	1	0	802.74	822.57	225.71	0	0	0	0	163.69	159.98	0	0	0	0	0	0	33	161.84	0	0
1798	1	0	0	0	0	135.09	145.44	25.799	0	0	0	0	0	0	0	0	0	0	40	2	1	0	907.77	802.14	200.35	0	0	0	0	0	0	0	0	0	0	0	0	33	NaN	0	0
1799	1	0	0	0	0	-12.181	17.556	151.5	0	0	0	0	0	0	0	0	0	0	40	2	1	0	880.56	827.19	371.48	0	0	0	0	133.88	0	0	0	0	0	0	0	33	133.88	0	0
1800	1	0	0	0	0	58.159	127.88	20.404	0	0	0	0	0	0	0	0	0	0	40	2	1	0	896.12	848.07	218.33	0	0	0	0	155.41	177.81	0	0	0	0	0	0	33	166.61	0	0
1801	1	0	0	0	0	137.62	31.719	108.39	0	0	0	0	0	0	0	0	0	0	40	2	1	0	881.26	780.61	365.34	0	0	0	0	150.69	134.27	0	0	0	0	0	0	33	142.48	0	0
1802	1	0	0	0	0	-162.66	56.589	141.14	0	0	0	0	0	0	0	0	0	0	40	2	1	0	863.3	748.3	336.08	0	0	0	0	149.36	0	0	0	0	0	0	0	33	149.36	0	0
1803	1	0	0	0	0	-104.03	45.347	27.365	0	0	0	0	0	0	0	0	0	0	40	2	1	0	791.15	793.38	337.5	0	0	0	0	148.25	0	0	0	0	0	0	0	33	148.25	0	0
1804	1	0	0	0	0	3.4862	96.937	46.865	0	0	0	0	0	0	0	0	0	0	40	2	1	0	835.89	867.08	334.92	0	0	0	0	0	0	0	0	0	0	0	0	33	NaN	0	0
1805	1	0	0	0	0	-27.041	57.618	77.794	0	0	0	0	0	0	0	0	0	0	40	2	1	0	889.13	866.01	288.57	0	0	0	0	0	0	0	0	0	0	0	0	33	NaN	0	0
1806	1	0	0	0	0	125.32	41.745	74.258	0	0	0	0	0	0	0	0	0	0	40	3	1	0	496.91	478.75	351.1	0	0	0	0	0	0	0	0	0	0	0	0	25	NaN	0	0
1807	1	0	0	0	0	8.4454	69.207	23.431	0	0	0	0	0	0	0	0	0	0	40	3	1	0	566.14	521.27	364.53	0	0	0	0	0	0	0	0	0	0	0	0	25	NaN	0	0
1808	1	0	0	0	0	-76.527	54.371	91.153	0	0	0	0	0	0	0	0	0	0	41	1	1	0	553.3	500.97	339.83	0	0	0	0	0	0	0	0	0	0	0	0	78	NaN	0	0
1809	1	0	0	0	0	-75.156	104.97	107.14	0	0	0	0	0	0	0	0	0	0	41	1	1	0	550.5	481.28	232.22	0	0	0	0	0	0	0	0	0	0	0	0	78	NaN	0	0
1810	1	0	0	0	0	-65.306	60.572	103.67	0	0	0	0	0	0	0	0	0	0	41	1	1	0	560.24	562.35	330.36	0	0	0	0	135.12	164.82	0	0	0	0	0	0	78	149.97	0	0
1811	1	0	0	0	0	147.92	82.877	133.35	0	0	0	0	0	0	0	0	0	0	41	1	1	0	771.07	327.63	287.32	0	0	0	0	156.56	0	0	0	0	0	0	0	78	156.56	0	0
1812	1	0	0	0	0	156.52	92.298	49.512	0	0	0	0	0	0	0	0	0	0	41	1	1	0	772.59	334.63	236.21	0	0	0	0	0	0	0	0	0	0	0	0	78	NaN	0	0
1813	1	0	0	0	0	92.739	73.233	70.924	0	0	0	0	0	0	0	0	0	0	41	1	1	0	868.37	426.97	308.09	0	0	0	0	137.37	0	0	0	0	0	0	0	78	137.37	0	0
1814	1	0	0	0	0	54.12	66.337	170.84	0	0	0	0	0	0	0	0	0	0	41	1	1	0	863.77	565.07	300.57	0	0	0	0	177.75	0	0	0	0	0	0	0	78	177.75	0	0
1815	1	0	0	0	0	-99.368	100.31	17.345	0	0	0	0	0	0	0	0	0	0	41	1	1	0	539.77	482.54	270.89	0	0	0	0	0	0	0	0	0	0	0	0	78	NaN	0	0
1816	1	0	0	0	0	-57.569	149.24	28.402	0	0	0	0	0	0	0	0	0	0	41	1	1	0	741.71	325.22	199.23	0	0	0	0	0	0	0	0	0	0	0	0	78	NaN	0	0
1817	1	0	0	0	0	-73.827	97.763	9.4466	0	0	0	0	0	0	0	0	0	0	41	1	1	0	571.65	588.35	290.95	0	0	0	0	0	0	0	0	0	0	0	0	78	NaN	0	0
1818	1	0	0	0	0	131.79	118.85	106.42	0	0	0	0	0	0	0	0	0	0	41	1	1	0	679.38	327.68	228.51	0	0	0	0	0	0	0	0	0	0	0	0	78	NaN	0	0
1819	1	0	0	0	0	-36.592	48.544	157.89	0	0	0	0	0	0	0	0	0	0	41	1	1	0	597.27	589.05	353.01	0	0	0	0	148.06	0	0	0	0	0	0	0	78	148.06	0	0
1820	1	0	0	0	0	-79.811	65.749	92.578	0	0	0	0	0	0	0	0	0	0	41	1	1	0	564.83	414.28	325.07	0	0	0	0	0	0	0	0	0	0	0	0	78	NaN	0	0
1821	1	0	0	0	0	136.88	60.113	29.586	0	0	0	0	0	0	0	0	0	0	41	1	1	0	839.4	390.25	328.69	0	0	0	0	0	0	0	0	0	0	0	0	78	NaN	0	0
1822	1	0	0	0	0	139.15	109.2	66.576	0	0	0	0	0	0	0	0	0	0	41	1	1	0	815.68	346.45	291.34	0	0	0	0	0	0	0	0	0	0	0	0	78	NaN	0	0
1823	1	0	0	0	0	-136.21	32.671	69.591	0	0	0	0	0	0	0	0	0	0	41	1	1	0	616.92	382.03	350.67	0	0	0	0	0	0	0	0	0	0	0	0	78	NaN	0	0
1824	1	0	0	0	0	-66.462	98.57	98.022	0	0	0	0	0	0	0	0	0	0	41	1	1	0	554.71	561.62	254.2	0	0	0	0	159.44	164.26	0	0	0	0	0	0	78	161.85	0	0
1825	1	0	0	0	0	88.092	50.439	59.281	0	0	0	0	0	0	0	0	0	0	41	1	1	0	792.64	591.13	376.39	0	0	0	0	0	0	0	0	0	0	0	0	78	NaN	0	0
1826	1	0	0	0	0	-57.086	92.261	96.951	0	0	0	0	0	0	0	0	0	0	41	1	1	0	577.02	583.15	221.98	0	0	0	0	0	0	0	0	0	0	0	0	78	NaN	0	0
1827	1	0	0	0	0	152.36	76.529	143.93	0	0	0	0	0	0	0	0	0	0	41	1	1	0	801.84	360.85	340.71	0	0	0	0	156.1	0	0	0	0	0	0	0	78	156.1	0	0
1828	1	0	0	0	0	75.708	68.905	16.066	0	0	0	0	0	0	0	0	0	0	41	1	1	0	815.99	604.09	327.71	0	0	0	0	0	0	0	0	0	0	0	0	78	NaN	0	0
1829	1	0	0	0	0	34.894	85.142	41.064	0	0	0	0	0	0	0	0	0	0	41	1	1	0	825.81	627.31	255.27	0	0	0	0	0	0	0	0	0	0	0	0	78	NaN	0	0
1830	1	0	0	0	0	-56.662	57.793	113.51	0	0	0	0	0	0	0	0	0	0	41	1	1	0	563.9	532.03	207.78	0	0	0	0	0	0	0	0	0	0	0	0	78	NaN	0	0
1831	1	0	0	0	0	-135.71	49.7	142.4	0	0	0	0	0	0	0	0	0	0	41	1	1	0	573.93	414.82	348.24	0	0	0	0	133.33	0	0	0	0	0	0	0	78	133.33	0	0
1832	1	0	0	0	0	-166.96	42.91	79.35	0	0	0	0	0	0	0	0	0	0	41	1	1	0	722.96	341.15	283.67	0	0	0	0	0	0	0	0	0	0	0	0	78	NaN	0	0
1833	1	0	0	0	0	14.605	96.309	109.43	0	0	0	0	0	0	0	0	0	0	41	1	1	0	733.27	574.26	142.96	0	0	0	0	0	0	0	0	0	0	0	0	78	NaN	0	0
1834	1	0	0	0	0	120.93	54.6	43.119	0	0	0	0	0	0	0	0	0	0	41	1	1	0	838.15	568.49	343.39	0	0	0	0	170.7	0	0	0	0	0	0	0	78	170.7	0	0
1835	1	0	0	0	0	-84.985	102.06	101.36	0	0	0	0	0	0	0	0	0	0	41	1	1	0	554.11	436.01	238.67	0	0	0	0	0	0	0	0	0	0	0	0	78	NaN	0	0
1836	1	0	0	0	0	169.67	121.9	171.6	0	0	0	0	0	0	0	0	0	0	41	1	1	0	683.61	357.78	194.37	0	0	0	0	0	0	0	0	0	0	0	0	78	NaN	0	0
1837	1	0	0	0	0	151.87	95.476	24.717	0	0	0	0	0	0	0	0	0	0	41	1	1	0	768.63	373.4	357.74	0	0	0	0	0	0	0	0	0	0	0	0	78	NaN	0	0
1838	1	0	0	0	0	154.58	98.418	83.788	0	0	0	0	0	0	0	0	0	0	41	1	1	0	807.8	357.61	219.56	0	0	0	0	0	0	0	0	0	0	0	0	78	NaN	0	0
1839	1	0	0	0	0	-148.26	57.085	95.923	0	0	0	0	0	0	0	0	0	0	41	1	1	0	632.37	346.24	315.9	0	0	0	0	0	0	0	0	0	0	0	0	78	NaN	0	0
1840	1	0	0	0	0	14.665	144.14	177	0	0	0	0	0	0	0	0	0	0	41	1	1	0	640.36	579.22	164.76	0	0	0	0	0	0	0	0	0	0	0	0	78	NaN	0	0
1841	1	0	0	0	0	-154.45	98.064	170.08	0	0	0	0	0	0	0	0	0	0	41	1	1	0	549.26	459.47	331.28	0	0	0	0	0	0	0	0	0	0	0	0	78	NaN	0	0
1842	1	0	0	0	0	-30.474	95.641	162.33	0	0	0	0	0	0	0	0	0	0	41	2	1	0	664.51	818.6	306.01	0	0	0	0	146.12	151.95	133.66	0	0	0	0	0	25	143.91	0	0
1843	1	0	0	0	0	-148.1	53.351	19.367	0	0	0	0	0	0	0	0	0	0	41	2	1	0	678.96	735.15	350.7	0	0	0	0	138.52	147.73	137.83	0	0	0	0	0	25	141.36	0	0
1844	1	0	0	0	0	46.935	25.987	179.05	0	0	0	0	0	0	0	0	0	0	41	2	1	0	708.32	796.77	356.29	0	0	0	0	0	0	0	0	0	0	0	0	25	NaN	0	0
1845	1	0	0	0	0	4.4424	102.12	28.613	0	0	0	0	0	0	0	0	0	0	41	2	1	0	708.19	828.91	313.98	0	0	0	0	0	0	0	0	0	0	0	0	25	NaN	0	0
1846	1	0	0	0	0	27.63	126.89	52.2	0	0	0	0	0	0	0	0	0	0	41	2	1	0	728.85	821.77	275.19	0	0	0	0	0	0	0	0	0	0	0	0	25	NaN	0	0
1847	1	0	0	0	0	-77.519	41.551	108.98	0	0	0	0	0	0	0	0	0	0	41	2	1	0	666.32	781.63	344.4	0	0	0	0	132.89	158.75	143.05	156	0	0	0	0	25	147.67	0	0
1848	1	0	0	0	0	-7.9867	145.96	62.058	0	0	0	0	0	0	0	0	0	0	41	2	1	0	676.55	808.48	265.44	0	0	0	0	0	0	0	0	0	0	0	0	25	NaN	0	0
1849	1	0	0	0	0	-75.223	108.02	15.957	0	0	0	0	0	0	0	0	0	0	41	2	1	0	643.51	783.06	291.13	0	0	0	0	145.41	128.22	141.83	0	0	0	0	0	25	138.49	0	0
1850	1	0	0	0	0	-173.42	55.493	129.88	0	0	0	0	0	0	0	0	0	0	41	2	1	0	723.24	744.75	364.89	0	0	0	0	0	0	0	0	0	0	0	0	25	NaN	0	0
1851	1	0	0	0	0	163.06	169.88	152.11	0	0	0	0	0	0	0	0	0	0	41	2	1	0	736.47	765.56	264.31	0	0	0	0	0	0	0	0	0	0	0	0	25	NaN	0	0
1852	1	0	0	0	0	-118.12	78.558	12.923	0	0	0	0	0	0	0	0	0	0	41	2	1	0	645.6	749.91	319.14	0	0	0	0	142.03	132.9	0	0	0	0	0	0	25	137.47	0	0
1853	1	0	0	0	0	-163.59	87.571	18.548	0	0	0	0	0	0	0	0	0	0	41	2	1	0	694.63	715.25	306.95	0	0	0	0	152.33	0	0	0	0	0	0	0	25	152.33	0	0
1854	1	0	0	0	0	-159.35	50.113	23.754	0	0	0	0	0	0	0	0	0	0	41	2	1	0	658.75	741.69	267.35	0	0	0	0	159.31	0	0	0	0	0	0	0	25	159.31	0	0
1855	1	0	0	0	0	-107.82	106.89	31.961	0	0	0	0	0	0	0	0	0	0	42	1	1	0	89.707	142.95	376.41	0	0	0	0	153.93	146.11	159.02	152.32	0	0	0	0	41	152.85	0	0
1856	1	0	0	0	0	-108.07	85.286	40.518	0	0	0	0	0	0	0	0	0	0	42	1	1	0	85.879	145.73	429.6	0	0	0	0	167.02	145.19	118.07	0	0	0	0	0	41	143.43	0	0
1857	1	0	0	0	0	-55.316	112.79	159.68	0	0	0	0	0	0	0	0	0	0	42	1	1	0	93.38	188.98	371.58	0	0	0	0	123.51	172.78	157.13	166.39	0	0	0	0	41	154.95	0	0
1858	1	0	0	0	0	-152.25	104.2	100.29	0	0	0	0	0	0	0	0	0	0	42	1	1	0	157.96	65.892	386.3	0	0	0	0	178.43	155.94	0	0	0	0	0	0	41	167.18	0	0
1859	1	0	0	0	0	-145.9	107.61	91.15	0	0	0	0	0	0	0	0	0	0	42	1	1	0	125.13	92.538	356.58	0	0	0	0	168.76	154.81	120.6	158.81	0	0	0	0	41	150.74	0	0
1860	1	0	0	0	0	-151.41	72.516	28.91	0	0	0	0	0	0	0	0	0	0	42	1	1	0	133.59	80.132	428.45	0	0	0	0	154.43	142.2	0	0	0	0	0	0	41	148.31	0	0
1861	1	0	0	0	0	18.295	105.38	8.7443	0	0	0	0	0	0	0	0	0	0	42	1	1	0	237.02	222.6	332.02	0	0	0	0	0	0	0	0	0	0	0	0	41	NaN	0	0
1862	1	0	0	0	0	40.795	49.708	32.197	0	0	0	0	0	0	0	0	0	0	42	1	1	0	215.74	225.62	456.98	0	0	0	0	0	0	0	0	0	0	0	0	41	NaN	0	0
1863	1	0	0	0	0	23.195	76.527	33.821	0	0	0	0	0	0	0	0	0	0	42	1	1	0	218.92	249.86	405.28	0	0	0	0	0	0	0	0	0	0	0	0	41	NaN	0	0
1864	1	0	0	0	0	-125.63	75.942	20.829	0	0	0	0	0	0	0	0	0	0	42	1	1	0	104.77	105.28	398.98	0	0	0	0	146.13	136.05	0	0	0	0	0	0	41	141.09	0	0
1865	1	0	0	0	0	-111.04	145.81	34.879	0	0	0	0	0	0	0	0	0	0	42	1	1	0	118.44	137.96	334.91	0	0	0	0	135.73	153.55	161.2	0	0	0	0	0	41	150.16	0	0
1866	1	0	0	0	0	-36.456	104.97	94.488	0	0	0	0	0	0	0	0	0	0	42	1	1	0	114.79	226.98	392.37	0	0	0	0	152.49	142.88	166.18	0	0	0	0	0	41	153.85	0	0
1867	1	0	0	0	0	101.06	69.152	124.05	0	0	0	0	0	0	0	0	0	0	42	1	1	0	296.62	133.26	389.55	0	0	0	0	0	0	0	0	0	0	0	0	41	NaN	0	0
1868	1	0	0	0	0	-27.076	106.67	92.204	0	0	0	0	0	0	0	0	0	0	42	1	1	0	144.5	231.09	348.33	0	0	0	0	129.09	0	0	0	0	0	0	0	41	129.09	0	0
1869	1	0	0	0	0	-68.369	96.011	112.24	0	0	0	0	0	0	0	0	0	0	42	1	1	0	86.206	191.11	414.49	0	0	0	0	137.62	157.12	126.78	0	0	0	0	0	41	140.51	0	0
1870	1	0	0	0	0	-49.178	52.049	13.183	0	0	0	0	0	0	0	0	0	0	42	1	1	0	113.54	206.12	453.81	0	0	0	0	144.89	142.79	161.37	0	0	0	0	0	41	149.68	0	0
1871	1	0	0	0	0	39.166	70.909	132.67	0	0	0	0	0	0	0	0	0	0	42	1	1	0	265.04	218.81	421.48	0	0	0	0	0	0	0	0	0	0	0	0	41	NaN	0	0
1872	1	0	0	0	0	-138.64	147.37	15.533	0	0	0	0	0	0	0	0	0	0	42	1	1	0	160.59	94.967	320.23	0	0	0	0	143.25	0	0	0	0	0	0	0	41	143.25	0	0
1873	1	0	0	0	0	7.958	111	33.024	0	0	0	0	0	0	0	0	0	0	42	1	1	0	204.07	253.89	367.69	0	0	0	0	150.26	0	0	0	0	0	0	0	41	150.26	0	0
1874	1	0	0	0	0	-38.661	95.529	0.10866	0	0	0	0	0	0	0	0	0	0	42	1	1	0	143.59	249.53	423.33	0	0	0	0	0	0	0	0	0	0	0	0	41	NaN	0	0
1875	1	0	0	0	0	43.01	111.74	89.042	0	0	0	0	0	0	0	0	0	0	42	1	1	0	248.22	232.6	367.84	0	0	0	0	132.94	0	0	0	0	0	0	0	41	132.94	0	0
1876	1	0	0	0	0	-134.99	54.421	36.938	0	0	0	0	0	0	0	0	0	0	42	1	1	0	176.98	64.059	452.25	0	0	0	0	0	0	0	0	0	0	0	0	41	NaN	0	0
1877	1	0	0	0	0	-31.293	122.67	91.325	0	0	0	0	0	0	0	0	0	0	42	1	1	0	198.61	237.09	328.41	0	0	0	0	0	0	0	0	0	0	0	0	41	NaN	0	0
1878	1	0	0	0	0	82.257	122.19	39.196	0	0	0	0	0	0	0	0	0	0	42	1	1	0	276.43	196.73	355.28	0	0	0	0	0	0	0	0	0	0	0	0	41	NaN	0	0
1879	1	0	0	0	0	-88.175	32.51	134.63	0	0	0	0	0	0	0	0	0	0	42	1	1	0	109.94	158.26	464.9	0	0	0	0	135.52	158.75	0	0	0	0	0	0	41	147.14	0	0
1880	1	0	0	0	0	-21.969	18.42	98.28	0	0	0	0	0	0	0	0	0	0	42	1	1	0	156.32	206.13	479.97	0	0	0	0	133.56	0	0	0	0	0	0	0	41	133.56	0	0
1881	1	0	0	0	0	-78.999	138.06	137.68	0	0	0	0	0	0	0	0	0	0	42	1	1	0	125.01	190.48	329.72	0	0	0	0	159	169.18	131.07	0	0	0	0	0	41	153.08	0	0
1882	1	0	0	0	0	27.176	125.08	152.62	0	0	0	0	0	0	0	0	0	0	42	1	1	0	221.35	178.68	296.85	0	0	0	0	0	0	0	0	0	0	0	0	41	NaN	0	0
1883	1	0	0	0	0	-171.59	163.96	45.059	0	0	0	0	0	0	0	0	0	0	42	1	1	0	206.27	133.04	294.54	0	0	0	0	145.9	0	0	0	0	0	0	0	41	145.9	0	0
1884	1	0	0	0	0	56.242	102.41	33.167	0	0	0	0	0	0	0	0	0	0	42	2	1	0	566.4	762.58	357.95	0	0	0	0	154.43	159.35	157.87	0	0	0	0	0	53	157.21	0	0
1885	1	0	0	0	0	-18.091	78.631	55.98	0	0	0	0	0	0	0	0	0	0	42	2	1	0	446.11	815.35	387.07	0	0	0	0	173.36	0	0	0	0	0	0	0	53	173.36	0	0
1886	1	0	0	0	0	-73.305	91.978	119.45	0	0	0	0	0	0	0	0	0	0	42	2	1	0	343.06	710.36	386.28	0	0	0	0	175.21	131.05	138.67	134.68	0	0	0	0	53	144.9	0	0
1887	1	0	0	0	0	91.985	85.242	92.909	0	0	0	0	0	0	0	0	0	0	42	2	1	0	584.39	701.63	380.18	0	0	0	0	163.37	0	0	0	0	0	0	0	53	163.37	0	0
1888	1	0	0	0	0	-159.81	51.078	22.149	0	0	0	0	0	0	0	0	0	0	42	2	1	0	383.08	642.32	439.26	0	0	0	0	149	0	0	0	0	0	0	0	53	149	0	0
1889	1	0	0	0	0	-16.952	53.823	75.131	0	0	0	0	0	0	0	0	0	0	42	2	1	0	391.11	771.24	446.33	0	0	0	0	122.57	135.8	0	0	0	0	0	0	53	129.19	0	0
1890	1	0	0	0	0	-68.63	99.945	125.59	0	0	0	0	0	0	0	0	0	0	42	2	1	0	359.49	751.59	360.46	0	0	0	0	148.45	165.73	141.98	0	0	0	0	0	53	152.05	0	0
1891	1	0	0	0	0	-117.81	61.084	103.49	0	0	0	0	0	0	0	0	0	0	42	2	1	0	351.48	666.48	404.98	0	0	0	0	118.28	150.61	0	0	0	0	0	0	53	134.45	0	0
1892	1	0	0	0	0	72.426	74.699	23.619	0	0	0	0	0	0	0	0	0	0	42	2	1	0	576.26	743.68	402.89	0	0	0	0	146.6	157.21	148.4	158.34	0	0	0	0	53	152.64	0	0
1893	1	0	0	0	0	-42.175	31.362	54.975	0	0	0	0	0	0	0	0	0	0	42	2	1	0	409.98	803.82	417.59	0	0	0	0	0	0	0	0	0	0	0	0	53	NaN	0	0
1894	1	0	0	0	0	-142.88	107.15	104.32	0	0	0	0	0	0	0	0	0	0	42	2	1	0	366.53	648.94	365.85	0	0	0	0	142.79	129.85	0	0	0	0	0	0	53	136.32	0	0
1895	1	0	0	0	0	-10.096	54.82	158.4	0	0	0	0	0	0	0	0	0	0	42	2	1	0	447.98	800.8	437.75	0	0	0	0	142.99	147.57	163.94	0	0	0	0	0	53	151.5	0	0
1896	1	0	0	0	0	85.308	117.54	38.644	0	0	0	0	0	0	0	0	0	0	42	2	1	0	576.13	720.8	335.64	0	0	0	0	142.42	147.23	165.1	0	0	0	0	0	53	151.58	0	0
1897	1	0	0	0	0	30.045	61.767	120.01	0	0	0	0	0	0	0	0	0	0	42	2	1	0	544.28	775.03	425.08	0	0	0	0	134.43	155.06	155.28	0	0	0	0	0	53	148.25	0	0
1898	1	0	0	0	0	-47.375	99.952	48.627	0	0	0	0	0	0	0	0	0	0	42	2	1	0	392.18	791.43	356.71	0	0	0	0	173.12	135.39	137.8	0	0	0	0	0	53	148.77	0	0
1899	1	0	0	0	0	-120.97	111.61	49.891	0	0	0	0	0	0	0	0	0	0	42	2	1	0	384.07	652.93	320.35	0	0	0	0	178.41	0	0	0	0	0	0	0	53	178.41	0	0
1900	1	0	0	0	0	-60.158	94.818	109.8	0	0	0	0	0	0	0	0	0	0	42	2	1	0	360.77	757.54	414.52	0	0	0	0	127.65	117.32	0	0	0	0	0	0	53	122.48	0	0
1901	1	0	0	0	0	160.55	115.9	21.437	0	0	0	0	0	0	0	0	0	0	42	2	1	0	515.89	622.73	322.25	0	0	0	0	160.72	0	0	0	0	0	0	0	53	160.72	0	0
1902	1	0	0	0	0	80.683	51.78	113	0	0	0	0	0	0	0	0	0	0	42	2	1	0	566.92	710.96	435.4	0	0	0	0	159.61	0	0	0	0	0	0	0	53	159.61	0	0
1903	1	0	0	0	0	-22.537	103.31	49	0	0	0	0	0	0	0	0	0	0	42	2	1	0	437.6	809.02	350.43	0	0	0	0	141.1	0	0	0	0	0	0	0	53	141.1	0	0
1904	1	0	0	0	0	90.838	35.25	168.32	0	0	0	0	0	0	0	0	0	0	42	2	1	0	534.27	742.72	460.87	0	0	0	0	123.22	139.55	0	0	0	0	0	0	53	131.39	0	0
1905	1	0	0	0	0	161.02	116.54	145.79	0	0	0	0	0	0	0	0	0	0	42	2	1	0	509.64	601.35	361.44	0	0	0	0	0	0	0	0	0	0	0	0	53	NaN	0	0
1906	1	0	0	0	0	2.5947	37.873	49.713	0	0	0	0	0	0	0	0	0	0	42	2	1	0	497.9	798.11	427.92	0	0	0	0	149.86	0	0	0	0	0	0	0	53	149.86	0	0
1907	1	0	0	0	0	-43.007	133.48	89.563	0	0	0	0	0	0	0	0	0	0	42	2	1	0	374	729.25	324.17	0	0	0	0	0	0	0	0	0	0	0	0	53	NaN	0	0
1908	1	0	0	0	0	164.77	101.36	152.83	0	0	0	0	0	0	0	0	0	0	42	2	1	0	473.53	627.3	304.45	0	0	0	0	0	0	0	0	0	0	0	0	53	NaN	0	0
1909	1	0	0	0	0	-52.028	135.5	44.469	0	0	0	0	0	0	0	0	0	0	42	2	1	0	405.74	770.42	318.74	0	0	0	0	154.48	173.17	0	0	0	0	0	0	53	163.82	0	0
1910	1	0	0	0	0	-95.64	31.164	63.314	0	0	0	0	0	0	0	0	0	0	42	2	1	0	385.42	680.76	464.02	0	0	0	0	133.84	0	0	0	0	0	0	0	53	133.84	0	0
1911	1	0	0	0	0	32.074	95.893	46.705	0	0	0	0	0	0	0	0	0	0	42	2	1	0	539.51	793.38	375.12	0	0	0	0	157.48	143.26	157.42	0	0	0	0	0	53	152.72	0	0
1912	1	0	0	0	0	45.274	24.929	104.7	0	0	0	0	0	0	0	0	0	0	42	2	1	0	434.19	719.13	487.4	0	0	0	0	177.63	115.52	0	0	0	0	0	0	53	146.57	0	0
1913	1	0	0	0	0	-24.121	22.623	179.69	0	0	0	0	0	0	0	0	0	0	42	2	1	0	438.4	766.13	470.3	0	0	0	0	154.12	133.95	159.86	0	0	0	0	0	53	149.31	0	0
1914	1	0	0	0	0	-98.827	108.87	106.26	0	0	0	0	0	0	0	0	0	0	42	2	1	0	356.94	693.01	343.73	0	0	0	0	175.45	159.35	143.03	0	0	0	0	0	53	159.28	0	0
1915	1	0	0	0	0	-61.592	46.75	18.969	0	0	0	0	0	0	0	0	0	0	42	2	1	0	389.69	726.84	470.53	0	0	0	0	177.77	135.32	133.24	145.4	0	0	0	0	53	147.93	0	0
1916	1	0	0	0	0	59.11	119.54	118.36	0	0	0	0	0	0	0	0	0	0	42	2	1	0	547.97	735.14	300	0	0	0	0	175.34	0	0	0	0	0	0	0	53	175.34	0	0
1917	1	0	0	0	0	-41.884	116.49	109.59	0	0	0	0	0	0	0	0	0	0	42	2	1	0	479.46	763.47	265.2	0	0	0	0	0	0	0	0	0	0	0	0	53	NaN	0	0
1918	1	0	0	0	0	-178.11	127.11	27.089	0	0	0	0	0	0	0	0	0	0	42	2	1	0	432.07	725.29	274.8	0	0	0	0	0	0	0	0	0	0	0	0	53	NaN	0	0
1919	1	0	0	0	0	19.01	110.01	132.08	0	0	0	0	0	0	0	0	0	0	42	2	1	0	528.53	780.81	326.29	0	0	0	0	177.87	0	0	0	0	0	0	0	53	177.87	0	0
1920	1	0	0	0	0	-90.914	60.429	133.05	0	0	0	0	0	0	0	0	0	0	42	2	1	0	362.73	711.88	430.14	0	0	0	0	170.05	165.62	173.53	0	0	0	0	0	53	169.73	0	0
1921	1	0	0	0	0	147.58	41.343	78.161	0	0	0	0	0	0	0	0	0	0	42	2	1	0	525.22	641.76	450.66	0	0	0	0	143.63	0	0	0	0	0	0	0	53	143.63	0	0
1922	1	0	0	0	0	165.49	89.34	147.6	0	0	0	0	0	0	0	0	0	0	42	2	1	0	451.6	649	478.69	0	0	0	0	156.23	0	0	0	0	0	0	0	53	156.23	0	0
1923	1	0	0	0	0	52.456	124.3	61.661	0	0	0	0	0	0	0	0	0	0	42	2	1	0	484.38	803.94	334	0	0	0	0	0	0	0	0	0	0	0	0	53	NaN	0	0
1924	1	0	0	0	0	175.18	86.748	97.85	0	0	0	0	0	0	0	0	0	0	42	2	1	0	473.27	578.95	399.73	0	0	0	0	0	0	0	0	0	0	0	0	53	NaN	0	0
1925	1	0	0	0	0	151.85	57.332	157.67	0	0	0	0	0	0	0	0	0	0	42	2	1	0	536.41	677.51	495.44	0	0	0	0	0	0	0	0	0	0	0	0	53	NaN	0	0
1926	1	0	0	0	0	164.52	119.62	161.24	0	0	0	0	0	0	0	0	0	0	42	2	1	0	478.09	582.05	349.94	0	0	0	0	0	0	0	0	0	0	0	0	53	NaN	0	0
1927	1	0	0	0	0	-14.374	34.657	158.51	0	0	0	0	0	0	0	0	0	0	42	2	1	0	490.8	766.37	468.6	0	0	0	0	120.11	142.34	158.08	0	0	0	0	0	53	140.17	0	0
1928	1	0	0	0	0	75.358	30.84	156.5	0	0	0	0	0	0	0	0	0	0	42	2	1	0	483.8	719.06	486.18	0	0	0	0	126.25	170.81	0	0	0	0	0	0	53	148.53	0	0
1929	1	0	0	0	0	143.62	49.354	168.07	0	0	0	0	0	0	0	0	0	0	42	2	1	0	510.4	608.86	409.59	0	0	0	0	0	0	0	0	0	0	0	0	53	NaN	0	0
1930	1	0	0	0	0	78.995	65.682	10.081	0	0	0	0	0	0	0	0	0	0	42	2	1	0	536.54	699.03	286.19	0	0	0	0	0	0	0	0	0	0	0	0	53	NaN	0	0
1931	1	0	0	0	0	-154.71	38.663	136.82	0	0	0	0	0	0	0	0	0	0	42	2	1	0	427.82	630.33	448.57	0	0	0	0	0	0	0	0	0	0	0	0	53	NaN	0	0
1932	1	0	0	0	0	-83.628	147.5	47.452	0	0	0	0	0	0	0	0	0	0	42	2	1	0	571.43	611.03	329.37	0	0	0	0	0	0	0	0	0	0	0	0	53	NaN	0	0
1933	1	0	0	0	0	135.88	33.822	73.73	0	0	0	0	0	0	0	0	0	0	42	2	1	0	497.79	672.89	466.93	0	0	0	0	164.34	0	0	0	0	0	0	0	53	164.34	0	0
1934	1	0	0	0	0	-174.08	91.973	114.53	0	0	0	0	0	0	0	0	0	0	43	1	1	0	604.82	523.77	224.95	0	0	0	0	165.25	140.57	137.99	0	0	0	0	0	70.007	147.94	0	0
1935	1	0	0	0	0	-26.26	98.667	170.76	0	0	0	0	0	0	0	0	0	0	43	1	1	0	563.9	835.06	189.38	0	0	0	0	137.16	136.96	0	0	0	0	0	0	70.007	137.06	0	0
1936	1	0	0	0	0	-46.179	95.647	165.14	0	0	0	0	0	0	0	0	0	0	43	1	1	0	481.83	771.77	173.03	0	0	0	0	150.58	0	0	0	0	0	0	0	70.007	150.58	0	0
1937	1	0	0	0	0	-42.436	57.476	42.774	0	0	0	0	0	0	0	0	0	0	43	1	1	0	510.39	800.83	228.54	0	0	0	0	167.9	0	0	0	0	0	0	0	70.007	167.9	0	0
1938	1	0	0	0	0	-158.46	106.86	47.408	0	0	0	0	0	0	0	0	0	0	43	1	1	0	562.74	536.28	205.9	0	0	0	0	159.93	175.63	122.64	0	0	0	0	0	70.007	152.73	0	0
1939	1	0	0	0	0	167.12	98.076	3.4542	0	0	0	0	0	0	0	0	0	0	43	1	1	0	609.67	521.57	175.18	0	0	0	0	0	0	0	0	0	0	0	0	70.007	NaN	0	0
1940	1	0	0	0	0	155.82	92.884	52.307	0	0	0	0	0	0	0	0	0	0	43	1	1	0	658.4	538.73	180.47	0	0	0	0	173.59	175.41	149.55	0	0	0	0	0	70.007	166.19	0	0
1941	1	0	0	0	0	3.9862	108.49	17.906	0	0	0	0	0	0	0	0	0	0	43	1	1	0	632.64	839.94	184.59	0	0	0	0	141.19	140.49	154.9	0	0	0	0	0	70.007	145.53	0	0
1942	1	0	0	0	0	132.19	96.429	0.12762	0	0	0	0	0	0	0	0	0	0	43	1	1	0	721.59	566.07	177.64	0	0	0	0	170.36	145.5	0	0	0	0	0	0	70.007	157.93	0	0
1943	1	0	0	0	0	-27.652	93.524	152.14	0	0	0	0	0	0	0	0	0	0	43	1	1	0	521.05	807.41	182.02	0	0	0	0	154.4	173.16	156.79	0	0	0	0	0	70.007	161.45	0	0
1944	1	0	0	0	0	-139.02	71.217	52.453	0	0	0	0	0	0	0	0	0	0	43	1	1	0	516.56	555.54	212.71	0	0	0	0	141.26	173.53	0	0	0	0	0	0	70.007	157.4	0	0
1945	1	0	0	0	0	-165.34	68.98	83.078	0	0	0	0	0	0	0	0	0	0	43	1	1	0	572.11	544.69	255.07	0	0	0	0	177.58	0	0	0	0	0	0	0	70.007	177.58	0	0
1946	1	0	0	0	0	-155.43	62.615	55.43	0	0	0	0	0	0	0	0	0	0	43	1	1	0	586.91	561.63	297.39	0	0	0	0	125.77	0	0	0	0	0	0	0	70.007	125.77	0	0
1947	1	0	0	0	0	107.69	76.48	94.335	0	0	0	0	0	0	0	0	0	0	43	1	1	0	751.55	619.87	243.18	0	0	0	0	165.63	0	0	0	0	0	0	0	70.007	165.63	0	0
1948	1	0	0	0	0	-21.797	105.96	152.11	0	0	0	0	0	0	0	0	0	0	43	1	1	0	547.69	805.45	137.19	0	0	0	0	153.45	167.68	0	0	0	0	0	0	70.007	160.57	0	0
1949	1	0	0	0	0	-2.329	74.117	6.0368	0	0	0	0	0	0	0	0	0	0	43	1	1	0	600.13	837.36	222.71	0	0	0	0	158.57	162.34	166.53	0	0	0	0	0	70.007	162.48	0	0
1950	1	0	0	0	0	-84.378	102.77	172.35	0	0	0	0	0	0	0	0	0	0	43	1	1	0	474.26	769.4	214.82	0	0	0	0	0	0	0	0	0	0	0	0	70.007	NaN	0	0
1951	1	0	0	0	0	2.6562	94.509	107.67	0	0	0	0	0	0	0	0	0	0	43	1	1	0	582.36	818.24	284.17	0	0	0	0	0	0	0	0	0	0	0	0	70.007	NaN	0	0
1952	1	0	0	0	0	133.81	97.268	32.119	0	0	0	0	0	0	0	0	0	0	43	1	1	0	745.86	594	211.35	0	0	0	0	0	0	0	0	0	0	0	0	70.007	NaN	0	0
1953	1	0	0	0	0	2.4346	45.087	98.931	0	0	0	0	0	0	0	0	0	0	43	1	1	0	660.46	833	222.31	0	0	0	0	122.25	0	0	0	0	0	0	0	70.007	122.25	0	0
1954	1	0	0	0	0	-141.56	132.53	41.095	0	0	0	0	0	0	0	0	0	0	43	1	1	0	528.83	572.24	136.69	0	0	0	0	148.96	0	0	0	0	0	0	0	70.007	148.96	0	0
1955	1	0	0	0	0	78.178	74.314	83.764	0	0	0	0	0	0	0	0	0	0	43	1	1	0	758.18	631.49	174.33	0	0	0	0	0	0	0	0	0	0	0	0	70.007	NaN	0	0
1956	1	0	0	0	0	177.48	84.216	117.37	0	0	0	0	0	0	0	0	0	0	43	1	1	0	565.52	542.94	157.05	0	0	0	0	128.83	0	0	0	0	0	0	0	70.007	128.83	0	0
1957	1	0	0	0	0	175.75	56.459	165.94	0	0	0	0	0	0	0	0	0	0	43	1	1	0	525.25	567.34	260.18	0	0	0	0	140.46	0	0	0	0	0	0	0	70.007	140.46	0	0
1958	1	0	0	0	0	-140.16	76.72	15.38	0	0	0	0	0	0	0	0	0	0	43	1	1	0	485.91	594.19	226.02	0	0	0	0	0	0	0	0	0	0	0	0	70.007	NaN	0	0
1959	1	0	0	0	0	19.689	108.8	18.61	0	0	0	0	0	0	0	0	0	0	43	1	1	0	687.39	811.95	197.63	0	0	0	0	0	0	0	0	0	0	0	0	70.007	NaN	0	0
1960	1	0	0	0	0	-117.23	75.893	50.017	0	0	0	0	0	0	0	0	0	0	43	1	1	0	480.68	662.96	281.28	0	0	0	0	0	0	0	0	0	0	0	0	70.007	NaN	0	0
1961	1	0	0	0	0	-0.24397	85.169	25.242	0	0	0	0	0	0	0	0	0	0	43	1	1	0	627.33	819.36	262.66	0	0	0	0	0	0	0	0	0	0	0	0	70.007	NaN	0	0
1962	1	0	0	0	0	-96.099	119.07	34.622	0	0	0	0	0	0	0	0	0	0	43	1	1	0	477.8	736.12	137.73	0	0	0	0	162.11	0	0	0	0	0	0	0	70.007	162.11	0	0
1963	1	0	0	0	0	88.602	123.06	135.56	0	0	0	0	0	0	0	0	0	0	43	1	1	0	749.84	690.5	255.88	0	0	0	0	0	0	0	0	0	0	0	0	70.007	NaN	0	0
1964	1	0	0	0	0	18.807	25.498	102.44	0	0	0	0	0	0	0	0	0	0	43	1	1	0	680.98	797.06	264.11	0	0	0	0	0	0	0	0	0	0	0	0	70.007	NaN	0	0
1965	1	0	0	0	0	114.59	90.089	30.349	0	0	0	0	0	0	0	0	0	0	43	1	1	0	763.25	660.45	216.15	0	0	0	0	0	0	0	0	0	0	0	0	70.007	NaN	0	0
1966	1	0	0	0	0	-13.456	129.91	82.727	0	0	0	0	0	0	0	0	0	0	43	1	1	0	508.28	772.21	126.76	0	0	0	0	126.57	0	0	0	0	0	0	0	70.007	126.57	0	0
1967	1	0	0	0	0	174.24	71.673	98.03	0	0	0	0	0	0	0	0	0	0	43	1	1	0	655.65	538.03	233.12	0	0	0	0	0	0	0	0	0	0	0	0	70.007	NaN	0	0
1968	1	0	0	0	0	134.98	74.281	177.5	0	0	0	0	0	0	0	0	0	0	43	1	1	0	697.08	554.67	213.31	0	0	0	0	153.77	0	0	0	0	0	0	0	70.007	153.77	0	0
1969	1	0	0	0	0	91.471	101.46	115.42	0	0	0	0	0	0	0	0	0	0	43	1	1	0	761.13	677.42	158.13	0	0	0	0	0	0	0	0	0	0	0	0	70.007	NaN	0	0
1970	1	0	0	0	0	67.044	75.034	11.313	0	0	0	0	0	0	0	0	0	0	43	1	1	0	733.39	763.47	198.07	0	0	0	0	123.36	0	0	0	0	0	0	0	70.007	123.36	0	0
1971	1	0	0	0	0	119.23	55.469	72.492	0	0	0	0	0	0	0	0	0	0	43	1	1	0	705.02	619.84	300	0	0	0	0	0	0	0	0	0	0	0	0	70.007	NaN	0	0
1972	1	0	0	0	0	-29.604	41.644	171.21	0	0	0	0	0	0	0	0	0	0	43	1	1	0	557.99	782.28	311.81	0	0	0	0	163.75	0	0	0	0	0	0	0	70.007	163.75	0	0
1973	1	0	0	0	0	93.758	133.31	128.32	0	0	0	0	0	0	0	0	0	0	43	1	1	0	706.59	652.56	88.43	0	0	0	0	0	0	0	0	0	0	0	0	70.007	NaN	0	0
1974	1	0	0	0	0	5.284	38.423	86.91	0	0	0	0	0	0	0	0	0	0	43	1	1	0	621.75	793.23	300.97	0	0	0	0	177.56	0	0	0	0	0	0	0	70.007	177.56	0	0
1975	1	0	0	0	0	-117.33	73.861	104.01	0	0	0	0	0	0	0	0	0	0	43	1	1	0	496.15	572.72	181.66	0	0	0	0	0	0	0	0	0	0	0	0	70.007	NaN	0	0
1976	1	0	0	0	0	-120.81	125.57	85.024	0	0	0	0	0	0	0	0	0	0	43	1	1	0	484.29	666.98	117.66	0	0	0	0	128.21	158.42	151.81	0	0	0	0	0	70.007	146.15	0	0
1977	1	0	0	0	0	28.1	55.57	170	0	0	0	0	0	0	0	0	0	0	43	1	1	0	555.76	816.84	252.79	0	0	0	0	0	0	0	0	0	0	0	0	70.007	NaN	0	0
1978	1	0	0	0	0	-117.41	78.826	147.61	0	0	0	0	0	0	0	0	0	0	43	1	1	0	523.47	637.79	302.96	0	0	0	0	0	0	0	0	0	0	0	0	70.007	NaN	0	0
1979	1	0	0	0	0	-91.41	108.02	165.31	0	0	0	0	0	0	0	0	0	0	43	1	1	0	460.77	657.31	224.6	0	0	0	0	0	0	0	0	0	0	0	0	70.007	NaN	0	0
1980	1	0	0	0	0	90.322	60.913	102.26	0	0	0	0	0	0	0	0	0	0	43	1	1	0	735.86	652.81	285.56	0	0	0	0	177.57	134.18	0	0	0	0	0	0	70.007	155.87	0	0
1981	1	0	0	0	0	-138.33	130.79	167.33	0	0	0	0	0	0	0	0	0	0	43	1	1	0	589.6	562.72	113.6	0	0	0	0	0	0	0	0	0	0	0	0	70.007	NaN	0	0
1982	1	0	0	0	0	-63.977	143.86	122.84	0	0	0	0	0	0	0	0	0	0	43	1	1	0	537.67	752.68	91.199	0	0	0	0	164.64	178.45	0	0	0	0	0	0	70.007	171.55	0	0
1983	1	0	0	0	0	-120.46	60.137	17.276	0	0	0	0	0	0	0	0	0	0	43	1	1	0	486.99	614.62	272	0	0	0	0	152.27	0	0	0	0	0	0	0	70.007	152.27	0	0
1984	1	0	0	0	0	152.12	100.64	8.5575	0	0	0	0	0	0	0	0	0	0	43	1	1	0	717.81	596.58	131.39	0	0	0	0	0	0	0	0	0	0	0	0	70.007	NaN	0	0
1985	1	0	0	0	0	-103.86	102.24	46.363	0	0	0	0	0	0	0	0	0	0	43	1	1	0	460.33	737.64	186.68	0	0	0	0	168.72	0	0	0	0	0	0	0	70.007	168.72	0	0
1986	1	0	0	0	0	55.18	47.662	94.893	0	0	0	0	0	0	0	0	0	0	43	1	1	0	636.02	662.22	376.01	0	0	0	0	0	0	0	0	0	0	0	0	70.007	NaN	0	0
1987	1	0	0	0	0	83.693	70.927	140.07	0	0	0	0	0	0	0	0	0	0	43	1	1	0	725.1	704.96	294.36	0	0	0	0	0	0	0	0	0	0	0	0	70.007	NaN	0	0
1988	1	0	0	0	0	44.732	101.33	46.01	0	0	0	0	0	0	0	0	0	0	43	1	1	0	713.64	777.78	161.31	0	0	0	0	0	0	0	0	0	0	0	0	70.007	NaN	0	0
1989	1	0	0	0	0	-118.82	137.45	125.54	0	0	0	0	0	0	0	0	0	0	43	1	1	0	555.55	592.74	97.949	0	0	0	0	126.95	0	0	0	0	0	0	0	70.007	126.95	0	0
1990	1	0	0	0	0	-84.533	136.05	102.6	0	0	0	0	0	0	0	0	0	0	43	1	1	0	505.6	712.43	100.11	0	0	0	0	169.47	153.11	154.94	0	0	0	0	0	70.007	159.17	0	0
1991	1	0	0	0	0	6.6435	83.007	107.52	0	0	0	0	0	0	0	0	0	0	43	1	1	0	592.07	819.45	146.7	0	0	0	0	0	0	0	0	0	0	0	0	70.007	NaN	0	0
1992	1	0	0	0	0	145.99	158.45	21.968	0	0	0	0	0	0	0	0	0	0	43	1	1	0	490.47	633.77	151.9	0	0	0	0	0	0	0	0	0	0	0	0	70.007	NaN	0	0
1993	1	0	0	0	0	-66.956	106.99	108.01	0	0	0	0	0	0	0	0	0	0	43	1	1	0	458.86	693.17	154.21	0	0	0	0	131.61	0	0	0	0	0	0	0	70.007	131.61	0	0
1994	1	0	0	0	0	151.92	38.088	36.273	0	0	0	0	0	0	0	0	0	0	43	1	1	0	632.06	559.08	280.98	0	0	0	0	0	0	0	0	0	0	0	0	70.007	NaN	0	0
1995	1	0	0	0	0	-167.46	26.5	25.486	0	0	0	0	0	0	0	0	0	0	43	1	1	0	531.68	677.5	322.09	0	0	0	0	0	0	0	0	0	0	0	0	70.007	NaN	0	0
1996	1	0	0	0	0	-107.61	170.25	151.14	0	0	0	0	0	0	0	0	0	0	43	1	1	0	565.34	641.26	73.824	0	0	0	0	172.21	0	0	0	0	0	0	0	70.007	172.21	0	0
1997	1	0	0	0	0	83.486	71.994	120.53	0	0	0	0	0	0	0	0	0	0	43	1	1	0	759.36	713.91	201.66	0	0	0	0	0	0	0	0	0	0	0	0	70.007	NaN	0	0
1998	1	0	0	0	0	17.222	121.26	91.676	0	0	0	0	0	0	0	0	0	0	43	1	1	0	660.23	817.79	158.4	0	0	0	0	140.07	0	0	0	0	0	0	0	70.007	140.07	0	0
1999	1	0	0	0	0	153.73	122.17	48.665	0	0	0	0	0	0	0	0	0	0	43	1	1	0	640.03	549.94	130.93	0	0	0	0	158.46	0	0	0	0	0	0	0	70.007	158.46	0	0
2000	1	0	0	0	0	106.41	49.299	137.12	0	0	0	0	0	0	0	0	0	0	43	1	1	0	681.05	626.64	345.86	0	0	0	0	157.17	0	0	0	0	0	0	0	70.007	157.17	0	0
[truncated: 17,319 more rows]

## Sheet: Sheet2
diameter	angle
15	132.5		R	0.0462
15	142.1		Sample size	11748
15	146.5
15	149.23		t	5.01246
16	116.99
16	118.43		p-value	5.45216e-07
16	118.89
16	119.04
16	129.03
16	129.26
16	130.35
16	130.65
16	135.94
16	136.2
16	136.55
16	138.56
16	139.62
16	140.7
16	141.84
16	142.29
16	143.26
16	145.31
16	145.68
16	145.73
16	147.75
16	150.01
16	153.46
16	156.75
18	128.27
18	130.33
18	130.96
18	131.84
18	132.62
18	133.15
18	134.31
18	135.47
18	136.17
18	136.59
18	136.84
18	137.84
18	138.83
18	139.22
18	140.57
18	141.03
18	142.81
18	142.85
18	143.16
18	144.71
18	147.53
18	148.93
18	149.83
18	151.01
18	155.12
18	156.79
19	129.65
19	132.09
19	133.82
19	134.93
19	139.07
19	142.05
19	150.89
19	156.43
19	165.23
20	112.86
20	113.68
20	114.61
20	115.05
20	115.69
20	116.3
20	116.66
20	117.16
20	117.86
20	117.94
20	118.68
20	118.91
20	119.31
20	119.43
20	119.52
20	119.72
20	119.89
20	119.91
20	120.1
20	120.31
20	120.34
20	120.49
20	120.67
20	120.77
20	120.83
20	121.51
20	121.53
20	121.79
20	121.92
20	122.12
20	122.44
20	122.56
20	122.74
20	122.76
20	122.97
20	122.99
20	123.28
20	123.38
20	123.62
20	123.74
20	124.07
20	124.28
20	124.28
20	124.38
20	124.5
20	124.63
20	124.74
20	124.83
20	124.85
20	124.96
20	124.98
20	125.21
20	125.32
20	125.37
20	125.57
20	125.58
20	125.59
20	125.61
20	125.64
20	125.64
20	125.74
20	126.18
20	126.19
20	126.29
20	126.32
20	126.34
20	126.45
20	126.58
20	126.59
20	126.81
20	127.09
20	127.18
20	127.3
20	127.44
20	127.5
20	127.5
20	127.6
20	127.68
20	127.84
20	127.92
20	127.95
20	128.12
20	128.27
20	128.39
20	128.43
20	128.44
20	128.48
20	128.57
20	128.63
20	128.71
20	128.72
20	128.77
20	128.78
20	128.79
20	128.79
20	128.85
20	128.88
20	128.91
20	129.01
20	129.05
20	129.18
20	129.26
20	129.4
20	129.46
20	129.59
20	129.61
20	129.79
20	129.91
20	129.96
20	130
20	130.26
20	130.31
20	130.33
20	130.5
20	130.65
20	130.72
20	130.82
20	130.83
20	130.84
20	130.88
20	131
20	131.04
20	131.07
20	131.14
20	131.19
20	131.22
20	131.29
20	131.3
20	131.52
20	131.55
20	131.57
20	131.64
20	131.65
20	131.67
20	131.73
20	131.77
20	131.81
20	131.83
20	131.9
20	131.97
20	131.98
20	131.98
20	132.02
20	132.03
20	132.15
20	132.15
20	132.18
20	132.27
20	132.28
20	132.32
20	132.33
20	132.41
20	132.43
20	132.45
20	132.49
20	132.56
20	132.65
20	132.67
20	132.84
20	133.01
20	133.06
20	133.13
20	133.16
20	133.2
20	133.33
20	133.45
20	133.58
20	133.64
20	133.83
20	133.85
20	133.88
20	133.9
20	133.95
20	134.01
20	134.03
20	134.1
20	134.25
20	134.34
20	134.44
20	134.53
20	134.61
20	134.63
20	134.69
20	134.69
20	134.78
20	134.88
20	134.9
20	134.93
20	134.93
20	134.96
20	134.97
20	134.99
20	135.02
20	135.03
20	135.07
20	135.17
20	135.19
20	135.19
20	135.2
20	135.21
20	135.29
20	135.35
20	135.37
20	135.38
20	135.38
20	135.42
20	135.54
20	135.54
20	135.59
20	135.6
20	135.68
20	135.73
20	135.73
20	135.74
20	135.97
20	135.98
20	135.99
20	135.99
20	136
20	136.02
20	136.06
20	136.14
20	136.16
20	136.27
20	136.39
20	136.43
20	136.46
20	136.53
20	136.54
20	136.59
20	136.6
20	136.65
20	136.67
20	136.67
20	136.85
20	136.86
20	136.95
20	136.96
20	136.97
20	136.98
20	136.98
20	137.01
20	137.04
20	137.09
20	137.15
20	137.16
20	137.21
20	137.28
20	137.33
20	137.35
20	137.37
20	137.42
20	137.48
20	137.5
20	137.51
20	137.56
20	137.59
20	137.62
20	137.65
20	137.66
20	137.79
20	137.8
20	137.86
20	137.9
20	137.95
20	138.02
20	138.12
20	138.3
20	138.4
20	138.43
20	138.47
20	138.5
20	138.56
20	138.63
20	138.69
20	138.74
20	138.84
20	138.84
20	138.84
20	138.84
20	138.87
20	138.96
20	138.97
20	139.04
20	139.14
20	139.15
20	139.21
20	139.29
20	139.3
20	139.31
20	139.32
20	139.37
20	139.37
20	139.37
20	139.38
20	139.45
20	139.55
20	139.57
20	139.7
20	139.7
20	139.71
20	139.78
20	139.89
20	139.9
20	139.93
20	139.94
20	140.07
20	140.1
20	140.12
20	140.12
20	140.15
20	140.33
20	140.47
20	140.5
20	140.52
20	140.59
20	140.61
20	140.61
20	140.7
20	140.72
20	140.73
20	140.9
20	140.92
20	140.98
20	141.04
20	141.1
20	141.12
20	141.23
20	141.3
20	141.35
20	141.54
20	141.6
20	141.68
20	141.76
20	141.78
20	141.85
20	141.9
20	141.95
20	142.1
20	142.12
20	142.12
20	142.21
20	142.34
20	142.51
20	142.59
20	142.62
20	142.66
20	142.71
20	142.73
20	142.77
20	142.81
20	142.87
20	142.92
20	143.1
20	143.1
20	143.11
20	143.14
20	143.2
20	143.34
20	143.34
20	143.34
20	143.36
20	143.42
20	143.42
20	143.48
20	143.5
20	143.57
20	143.59
20	143.62
20	143.67
20	143.69
20	143.71
20	143.77
20	143.81
20	143.83
20	143.86
20	143.93
20	143.96
20	143.99
20	144.17
20	144.26
20	144.26
20	144.28
20	144.33
20	144.39
20	144.41
20	144.42
20	144.42
20	144.45
20	144.54
20	144.75
20	144.8
20	144.82
20	144.84
20	144.85
20	144.89
20	144.97
20	145.21
20	145.25
20	145.28
20	145.29
20	145.31
20	145.34
20	145.45
20	145.45
20	145.88
20	145.89
20	145.92
20	146
20	146.02
20	146.04
20	146.07
20	146.08
20	146.26
20	146.32
20	146.44
20	146.44
20	146.46
20	146.46
20	146.6
20	146.68
20	146.71
20	146.73
20	146.81
20	146.96
20	146.96
20	147.01
20	147.04
20	147.09
20	147.11
20	147.17
20	147.32
20	147.35
20	147.36
20	147.39
20	147.44
20	147.48
20	147.52
20	147.6
20	147.61
20	147.61
20	147.66
20	147.66
20	147.97
20	148
20	148
20	148
20	148.04
20	148.09
20	148.13
20	148.16
20	148.26
20	148.33
20	148.51
20	148.52
20	148.53
20	148.57
20	148.58
20	148.66
20	148.72
20	148.76
20	148.92
20	149.06
20	149.13
20	149.24
20	149.29
20	149.44
20	149.48
20	149.61
20	149.65
20	149.68
20	149.74
20	149.75
20	149.92
20	149.97
20	150
20	150.16
20	150.19
20	150.25
20	150.28
20	150.42
20	150.45
20	150.47
20	150.48
20	150.57
20	150.6
20	150.63
20	150.66
20	150.72
20	150.77
20	150.8
20	151.02
20	151.03
20	151.03
20	151.07
20	151.18
20	151.19
20	151.37
20	151.37
20	151.49
20	151.67
20	151.76
20	151.85
20	152.27
20	152.31
20	152.35
20	152.42
20	152.51
20	152.74
20	152.78
20	152.95
20	153
20	153.42
20	153.58
20	153.73
20	154.05
20	154.18
20	154.31
20	154.31
20	154.39
20	154.54
20	154.62
20	154.62
20	154.71
20	154.79
20	154.89
20	154.91
20	154.94
20	155.11
20	155.11
20	155.23
20	155.27
20	155.94
20	156.23
20	156.33
20	156.4
20	156.5
20	156.52
20	156.54
20	156.56
20	156.79
20	156.89
20	156.9
20	156.97
20	157.09
20	157.37
20	157.9
20	157.91
20	158.09
20	158.19
20	158.57
20	158.57
20	158.74
20	158.75
20	158.99
20	159.26
20	159.27
20	159.36
20	159.4
20	159.6
20	159.84
20	159.84
20	159.86
20	160.24
20	160.48
20	160.66
20	160.76
20	160.79
20	160.81
20	161.03
20	161.05
20	161.38
20	161.52
20	161.55
20	161.56
20	161.64
20	161.72
20	161.83
20	161.92
20	162.08
20	162.24
20	162.72
20	162.73
20	162.8
20	162.81
20	163.3
20	163.36
20	163.39
20	163.46
20	163.59
20	164.26
20	164.66
20	164.89
20	164.96
20	165.68
20	165.97
20	166.51
20	166.99
20	167.67
20	168.19
20	168.8
20	169.14
20	169.29
20	169.67
20	169.71
20	169.72
20	170.49
20	170.62
20	170.64
20	170.65
20	170.72
20	170.76
20	171.29
20	171.44
20	172.42
20	172.59
20	172.68
20	173.07
20	174.88
20	174.88
20	175.11
20	177.23
20	177.75
20	177.81
20	178.28
20	179.9
20.025	116.24
20.025	122.84
20.025	122.86
20.025	124.65
20.025	129.59
20.025	138.33
20.025	144.78
20.025	145.55
20.025	150.12
20.025	158.69
20.025	162.56
20.025	168.78
21	117.74
21	118.56
21	122.36
21	127.8
21	128
21	128.97
21	129.25
21	130.27
21	131.24
21	132.5
21	132.94
21	133.14
21	133.4
21	133.93
21	134.69
21	135.37
21	135.65
21	135.76
21	135.88
21	136.55
21	137.35
21	137.83
21	138.82
21	138.89
21	139.24
21	139.29
21	139.44
21	140.69
21	140.81
21	140.99
21	141.08
21	142.32
21	142.36
21	142.37
21	142.46
21	142.82
21	143.41
21	143.96
21	144.16
21	144.84
21	145.66
21	146.32
21	147.59
21	147.6
21	148.03
21	148.23
21	148.73
21	149.33
21	150.51
21	150.87
21	151.14
21	152.9
21	153.53
21	158.15
21	160.72
21	162.14
21	164.87
21	165.62
21	166.65
21	168.35
21	170.2
21	178.37
21.024	136.05
21.024	145.94
21.024	168.47
22	119.05
22	120.25
22	123.9
22	126.51
22	126.86
22	128.06
22	128.45
22	130.67
22	131.44
22	131.52
22	132.13
22	132.47
22	133.33
22	133.55
22	133.66
22	134.6
22	134.66
22	134.99
22	135.07
22	135.86
22	136.19
22	136.29
22	138.27
22	138.31
22	138.55
22	139.27
22	139.65
22	139.69
22	139.99
22	141.01
22	141.56
22	141.71
22	142.44
22	142.82
22	142.83
22	143.11
22	143.15
22	143.19
22	143.99
22	144.81
22	145.15
22	145.9
22	147.19
22	148.5
22	148.66
22	149.3
22	149.39
22	149.74
22	150.85
22	151
22	151.16
22	151.47
22	151.51
22	152.83
22	152.92
22	153.13
22	154.9
22	154.9
22	156.95
22	157.33
22	158.45
22	159.64
22	164.34
22	165.27
22	175.44
23	117.56
23	118.12
23	119.3
23	119.52
23	121.33
23	121.63
23	122.34
23	123.06
23	123.12
23	123.56
23	124.42
23	124.77
23	125.2
23	125.76
23	126.83
23	126.99
23	127.61
23	127.92
23	128.53
23	128.54
23	129.22
23	129.54
23	129.67
23	130.18
23	130.4
23	131.39
23	131.87
23	131.93
23	131.95
23	132.21
23	132.78
23	132.98
23	133.06
23	133.1
23	133.18
23	133.34
23	133.38
23	133.39
23	133.45
23	133.58
23	133.88
23	133.96
23	134.02
23	134.2
23	134.28
23	134.29
23	134.59
23	135.14
23	135.26
23	135.26
23	135.31
23	135.52
23	135.59
23	135.6
23	135.71
23	135.88
23	135.96
23	136.21
23	136.48
23	136.66
23	136.78
23	137.01
23	137.11
23	137.12
23	137.34
23	137.54
23	137.57
23	137.73
23	137.89
23	138
23	138
23	138.22
23	138.29
23	138.3
23	138.55
23	138.6
23	138.81
23	138.98
23	139.13
23	139.19
23	139.32
23	139.49
23	139.52
23	139.53
23	139.89
23	140.01
23	140.54
23	140.64
23	141.02
23	141.04
23	141.33
23	141.64
23	141.84
23	141.97
23	142
23	142.02
23	142.13
23	142.16
23	142.18
23	142.25
23	142.5
23	142.5
23	142.91
23	142.99
23	143.51
23	143.56
23	143.63
23	143.65
23	143.72
23	143.82
23	143.83
23	143.85
23	144
23	144.05
23	144.07
23	144.27
23	144.37
23	145.27
23	145.38
23	145.41
23	145.58
23	145.63
23	145.9
23	146.16
23	146.4
23	146.46
23	146.49
23	146.52
23	146.8
23	146.83
23	146.88
23	146.92
23	147.22
23	147.29
23	147.39
23	147.41
23	147.42
23	147.78
23	147.79
23	148
23	148.02
23	148.3
23	148.49
23	148.52
23	148.71
23	149.45
23	149.7
23	149.73
23	149.97
23	150.17
23	150.18
23	150.49
23	150.7
23	151.02
23	151.14
23	151.63
23	151.68
23	151.68
23	152.26
23	152.38
23	152.83
23	153.39
23	153.46
23	153.82
23	153.84
23	153.95
23	154.76
23	155.05
23	155.59
23	155.82
23	156.01
23	156.65
23	157.29
23	157.5
23	157.84
23	158.29
23	158.31
23	158.35
23	158.84
23	159.84
23	160.13
23	161.08
23	161.68
23	161.71
23	162.04
23	162.95
23	162.98
23	165.3
23	165.47
23	167.01
23	167.67
23	168.55
23	168.98
23	169.9
23	170.04
23	170.23
23	172.71
23	177.05
24	114.85
24	121.09
24	125.35
24	128.63
24	130.12
24	130.28
24	130.77
24	132.31
24	135.62
24	135.66
24	137.14
24	137.66
24	139.63
24	139.99
24	142.21
24	142.42
24	144.33
24	144.87
24	145.42
24	145.98
24	146.54
24	146.85
24	147.45
24	147.82
24	148.13
24	148.96
24	149.12
24	149.79
24	151.58
24	158.92
24	162.32
24	167.39
25	112.48
25	112.49
25	115.28
25	116.39
25	117.33
25	117.44
25	117.82
25	117.82
25	117.86
25	117.87
25	117.94
25	118.12
25	118.15
25	118.38
25	118.61
25	118.7
25	119.11
25	119.3
25	119.7
25	120.01
25	120.37
25	120.68
25	120.81
25	120.83
25	121.03
25	121.24
25	121.33
25	121.42
25	121.55
25	121.6
25	121.81
25	121.86
25	121.98
25	122
25	122.24
25	122.28
25	122.39
25	122.42
25	122.47
25	122.76
25	122.77
25	122.87
25	122.87
25	123.08
25	123.23
25	123.41
25	123.45
25	123.54
25	123.62
25	123.79
25	123.9
25	124.12
25	124.3
25	124.33
25	124.38
25	124.55
25	124.61
25	124.62
25	124.92
25	125.05
25	125.32
25	125.34
25	125.34
25	125.57
25	125.66
25	125.68
25	125.68
25	125.75
25	125.94
25	126.1
25	126.16
25	126.17
25	126.24
25	126.3
25	126.41
25	126.48
25	126.53
25	126.54
25	126.69
25	126.92
25	126.95
25	126.97
25	127.06
25	127.08
25	127.09
25	127.13
25	127.16
25	127.25
25	127.33
25	127.42
25	127.43
25	127.65
25	127.74
25	127.76
25	127.79
25	127.94
25	127.96
25	128.06
25	128.07
25	128.07
25	128.09
25	128.2
25	128.26
25	128.32
25	128.32
25	128.33
25	128.42
25	128.46
25	128.51
25	128.51
25	128.56
25	128.69
25	128.72
25	128.75
25	128.78
25	128.78
25	128.86
25	128.98
25	128.98
25	128.99
25	129
25	129.01
25	129.04
25	129.05
25	129.06
25	129.06
25	129.07
25	129.07
25	129.14
25	129.14
25	129.18
25	129.31
25	129.33
25	129.38
25	129.44
25	129.53
25	129.56
25	129.57
25	129.62
25	129.67
25	129.77
25	129.78
25	129.85
25	129.95
25	129.98
25	130.01
25	130.02
25	130.04
25	130.07
25	130.07
25	130.09
25	130.1
25	130.24
25	130.25
25	130.26
25	130.32
25	130.33
25	130.33
25	130.43
25	130.43
25	130.44
25	130.59
25	130.68
25	130.71
25	130.79
25	130.84
25	130.85
25	130.88
25	130.9
25	130.93
25	130.96
25	131.07
25	131.07
25	131.07
25	131.13
25	131.2
25	131.22
25	131.25
25	131.32
25	131.36
25	131.39
25	131.4
25	131.57
25	131.61
25	131.61
25	131.64
25	131.75
25	131.79
25	131.81
25	131.82
25	131.84
25	131.9
25	131.91
25	131.96
25	132.01
25	132.01
25	132.07
25	132.11
25	132.15
25	132.17
25	132.2
25	132.2
25	132.23
25	132.24
25	132.27
25	132.27
25	132.33
25	132.34
25	132.34
25	132.36
25	132.41
25	132.41
25	132.44
25	132.46
25	132.48
25	132.48
25	132.75
25	132.83
25	132.86
25	132.9
25	132.92
25	132.96
25	132.96
25	132.98
25	133
25	133.01
25	133.08
25	133.08
25	133.1
25	133.14
25	133.14
25	133.22
25	133.29
25	133.29
25	133.42
25	133.44
25	133.48
25	133.58
25	133.58
25	133.62
25	133.62
25	133.64
25	133.66
25	133.71
25	133.72
25	133.79
25	133.81
25	133.83
25	133.87
25	133.88
25	133.91
25	133.91
25	133.96
25	134.03
25	134.07
25	134.14
25	134.22
25	134.23
25	134.24
25	134.24
25	134.25
25	134.27
25	134.27
25	134.29
25	134.29
25	134.3
25	134.33
25	134.35
25	134.35
25	134.41
25	134.45
25	134.46
25	134.48
25	134.5
25	134.52
25	134.54
25	134.59
25	134.62
25	134.64
25	134.66
25	134.67
25	134.69
25	134.74
25	134.76
25	134.83
25	134.84
25	134.93
25	135.01
25	135.05
25	135.08
25	135.09
25	135.12
25	135.15
25	135.22
25	135.25
25	135.26
25	135.3
25	135.3
25	135.3
25	135.32
25	135.32
25	135.32
25	135.33
25	135.33
25	135.34
25	135.37
25	135.37
25	135.38
25	135.4
25	135.41
25	135.44
25	135.44
25	135.47
25	135.49
25	135.5
25	135.52
25	135.53
25	135.55
25	135.58
25	135.65
25	135.67
25	135.67
25	135.68
25	135.68
25	135.69
25	135.69
25	135.72
25	135.74
25	135.77
25	135.8
25	135.81
25	135.82
25	135.82
25	135.83
25	135.83
25	135.85
25	135.88
25	135.9
25	135.91
25	135.94
25	136.01
25	136.04
25	136.05
25	136.05
25	136.09
25	136.09
25	136.09
25	136.14
25	136.14
25	136.15
25	136.15
25	136.17
25	136.17
25	136.19
25	136.23
25	136.24
25	136.33
25	136.34
25	136.35
25	136.37
25	136.39
25	136.4
25	136.41
25	136.42
25	136.43
25	136.46
25	136.46
25	136.47
25	136.5
25	136.51
25	136.53
25	136.57
25	136.59
25	136.66
25	136.67
25	136.68
25	136.69
25	136.7
25	136.73
25	136.76
25	136.76
25	136.79
25	136.8
25	136.81
25	136.82
25	136.87
25	136.88
25	136.88
25	136.88
25	136.95
25	136.95
25	136.96
25	136.97
25	136.97
25	136.99
25	137
25	137.01
25	137.05
25	137.05
25	137.11
25	137.13
25	137.13
25	137.21
25	137.22
25	137.3
25	137.31
25	137.36
25	137.43
25	137.43
25	137.45
25	137.47
25	137.47
25	137.49
25	137.51
25	137.53
25	137.54
25	137.56
25	137.6
25	137.6
25	137.65
25	137.65
25	137.67
25	137.67
25	137.68
25	137.71
25	137.71
25	137.72
25	137.73
25	137.74
25	137.74
25	137.75
25	137.76
25	137.81
25	137.82
25	137.82
25	137.84
25	137.84
25	137.85
25	137.86
25	137.86
25	137.87
25	137.88
25	137.9
25	137.91
25	137.92
25	137.93
25	137.93
25	137.98
25	138
25	138.02
25	138.05
25	138.07
25	138.08
25	138.08
25	138.15
25	138.16
25	138.18
25	138.19
25	138.22
25	138.22
25	138.24
25	138.24
25	138.26
25	138.27
25	138.3
25	138.31
25	138.31
25	138.36
25	138.39
25	138.41
25	138.41
25	138.42
25	138.48
25	138.49
25	138.5
25	138.5
25	138.51
25	138.51
25	138.54
25	138.55
25	138.56
25	138.57
25	138.57
25	138.6
25	138.61
25	138.61
25	138.62
25	138.64
25	138.66
25	138.67
25	138.69
25	138.72
25	138.74
25	138.76
25	138.77
25	138.8
25	138.81
25	138.82
25	138.83
25	138.84
25	138.91
25	138.94
25	139
25	139.04
25	139.05
25	139.07
25	139.07
25	139.1
25	139.11
25	139.12
25	139.13
25	139.19
25	139.22
25	139.25
25	139.27
25	139.27
25	139.29
25	139.29
25	139.31
25	139.33
25	139.37
25	139.39
25	139.45
25	139.47
25	139.49
25	139.51
25	139.52
25	139.53
25	139.54
25	139.55
25	139.56
25	139.62
25	139.67
25	139.67
25	139.68
25	139.68
25	139.68
25	139.69
25	139.73
25	139.74
25	139.76
25	139.76
25	139.8
25	139.8
25	139.8
25	139.83
25	139.83
25	139.86
25	139.88
25	139.91
25	139.91
25	139.93
25	139.95
25	139.99
25	140
25	140.02
25	140.08
25	140.08
25	140.09
25	140.11
25	140.11
25	140.13
25	140.14
25	140.17
25	140.19
25	140.22
25	140.22
25	140.23
25	140.25
25	140.26
25	140.26
25	140.27
25	140.27
25	140.3
25	140.3
25	140.3
25	140.33
25	140.33
25	140.33
25	140.33
25	140.35
25	140.35
25	140.39
25	140.39
25	140.41
25	140.42
25	140.43
25	140.43
25	140.43
25	140.44
25	140.45
25	140.46
25	140.46
25	140.47
25	140.47
25	140.48
25	140.51
25	140.51
25	140.51
25	140.52
25	140.52
25	140.54
25	140.55
25	140.56
25	140.57
25	140.59
25	140.64
25	140.64
25	140.64
25	140.64
25	140.65
25	140.66
25	140.67
25	140.68
25	140.71
25	140.71
25	140.71
25	140.73
25	140.73
25	140.75
25	140.78
25	140.8
25	140.82
25	140.83
25	140.89
25	140.91
25	140.92
25	140.92
25	140.93
25	140.98
25	141
25	141.01
25	141.03
25	141.03
25	141.03
25	141.05
25	141.06
25	141.06
25	141.09
25	141.15
25	141.18
25	141.18
25	141.19
25	141.23
25	141.23
25	141.23
25	141.25
25	141.25
25	141.27
25	141.27
25	141.29
25	141.29
25	141.34
25	141.34
25	141.36
25	141.39
25	141.39
25	141.4
25	141.4
25	141.47
25	141.47
25	141.48
25	141.48
25	141.5
25	141.52
25	141.53
25	141.55
25	141.56
25	141.63
25	141.64
25	141.64
25	141.64
25	141.64
25	141.66
25	141.66
25	141.67
25	141.68
25	141.72
25	141.77
25	141.8
25	141.8
25	141.81
25	141.84
25	141.85
25	141.85
25	141.9
25	141.9
25	141.92
25	141.92
25	141.94
25	141.98
25	142.01
25	142.01
25	142.04
25	142.05
25	142.08
25	142.09
25	142.12
25	142.13
25	142.17
25	142.18
25	142.2
25	142.2
25	142.2
25	142.23
25	142.27
25	142.3
25	142.31
25	142.32
25	142.33
25	142.35
25	142.39
25	142.4
25	142.5
25	142.54
25	142.56
25	142.59
25	142.6
25	142.6
25	142.6
25	142.63
25	142.64
25	142.65
25	142.66
25	142.68
25	142.68
25	142.69
25	142.7
25	142.7
25	142.71
25	142.71
25	142.71
25	142.72
25	142.75
25	142.86
25	142.89
25	142.9
25	142.9
25	142.91
25	142.93
25	142.96
25	142.96
25	143.01
25	143.03
25	143.04
25	143.05
25	143.07
25	143.07
25	143.07
25	143.09
25	143.15
25	143.16
25	143.17
25	143.18
25	143.18
25	143.19
25	143.21
25	143.26
25	143.27
25	143.27
25	143.28
25	143.29
25	143.3
25	143.3
25	143.3
25	143.36
25	143.38
25	143.38
25	143.39
25	143.41
25	143.44
25	143.47
25	143.48
25	143.5
25	143.5
25	143.51
25	143.52
25	143.52
25	143.55
25	143.55
25	143.55
25	143.57
25	143.63
25	143.65
25	143.67
25	143.67
25	143.69
25	143.69
25	143.69
25	143.7
25	143.71
25	143.73
25	143.74
25	143.74
25	143.77
25	143.8
25	143.8
25	143.87
25	143.88
25	143.88
25	143.9
25	143.91
25	143.94
25	143.96
25	143.97
25	143.98
25	144
25	144.03
25	144.04
25	144.05
25	144.07
25	144.1
25	144.1
25	144.12
25	144.12
25	144.16
25	144.16
25	144.17
25	144.18
25	144.2
25	144.2
25	144.22
25	144.23
25	144.25
25	144.28
25	144.28
25	144.29
25	144.32
25	144.33
25	144.34
25	144.34
25	144.37
25	144.37
25	144.38
25	144.38
25	144.39
25	144.42
25	144.46
25	144.46
25	144.49
25	144.52
25	144.53
25	144.57
25	144.59
25	144.6
25	144.6
25	144.63
25	144.64
25	144.66
25	144.67
25	144.68
25	144.7
25	144.71
25	144.73
25	144.73
25	144.74
25	144.77
25	144.84
25	144.86
25	144.87
25	144.89
25	144.9
25	144.9
25	144.95
25	144.95
25	145
25	145.05
25	145.07
25	145.08
25	145.09
25	145.16
25	145.16
25	145.17
25	145.18
25	145.21
25	145.22
25	145.24
25	145.25
25	145.25
25	145.32
25	145.32
25	145.32
25	145.32
25	145.35
25	145.36
25	145.39
25	145.39
25	145.45
25	145.46
25	145.48
25	145.51
25	145.53
25	145.54
25	145.57
25	145.59
25	145.62
25	145.63
25	145.65
25	145.66
25	145.68
25	145.71
25	145.75
25	145.81
25	145.81
25	145.81
25	145.88
25	145.88
25	146
25	146
25	146.01
25	146.01
25	146.03
25	146.04
25	146.11
25	146.13
25	146.13
25	146.14
25	146.19
25	146.22
25	146.22
25	146.23
25	146.24
25	146.25
25	146.27
25	146.28
25	146.28
25	146.28
25	146.3
25	146.33
25	146.33
25	146.34
25	146.34
25	146.35
25	146.37
25	146.37
25	146.38
25	146.38
25	146.38
[truncated: 9,749 more rows]
